# Supplementary material for: PPAR Signaling Maintains Metabolic Homeostasis under Hypothermia in Freshwater Drum (Aplodinotus grunniens)
Source: Metabolites. 2023 Jan 8;13(1):102. doi: 10.3390/metabo13010102 (PMC9865675; doi:10.3390/metabo13010102)
Supplement: Supplementary file 1 [file metabolites-13-00102-s001.zip]

Archive with 9 entries (9 files):
- Document S1 cDNA sequence of the gene involved in the experiment.pdf
- Figure S1 GO and KEGG enrichments of DEGs in Freshwater drums liver induced by 2 days cold stress.pdf
- Table S1 Transcriptome sequencing mapping statics.xls
- Table S2 Transcripts and unigenes annotation.xls
- Table S3 Primers and sequences referred to in the experiment.xls
- Table S4 Statistical analysis of express.xls
- Table S5 GO classification table of gene.xls
- Table S6 GO enrichment analysis.xls
- Table S7 KEGG enrichment analysis.xls
