# Supplementary material for: PPAR Signaling Maintains Metabolic Homeostasis under Hypothermia in Freshwater Drum (Aplodinotus grunniens)
Source: Metabolites. 2023 Jan 8;13(1):102. doi: 10.3390/metabo13010102 (PMC9865675; doi:10.3390/metabo13010102)
Supplement: Supplementary file 1 [file metabolites-13-00102-s001.zip › Table S1 Transcriptome sequencing mapping statics.xls]

## Sheet: Sheet1
Table S1 Transcriptiome sequencing mapping statics
Sample	Raw Reads	Clean Reads	Clean Ratio(%)	Reads mapped	Mapping ratio(%)
Con_1	44663704	44063764	98.6568	36306670	82.3958
Con_2	49016800	48630554	99.212	40731378	83.7568
Con_3	49857578	49489006	99.2608	40918442	82.6819
LT10_1	49594940	48663880	98.1227	41061936	84.3787
LT10_2	52670936	51622602	98.0097	42534832	82.3958
LT10_3	46359710	45517016	98.1823	37916006	83.3007
