# Supplementary material for: PPAR Signaling Maintains Metabolic Homeostasis under Hypothermia in Freshwater Drum (Aplodinotus grunniens)
Source: Metabolites. 2023 Jan 8;13(1):102. doi: 10.3390/metabo13010102 (PMC9865675; doi:10.3390/metabo13010102)
Supplement: Supplementary file 1 [file metabolites-13-00102-s001.zip › Table S2 Transcripts and unigenes annotation.xls]

## Sheet: Sheet1
Table S2 Transcripts and unigenes annotation
Database	Assembly count	Nr	Swissprot	KEGG	COG	GO	Pfam	Annotated count
Transcript Annotated	27335	24759	22842	19409	23757	19305	22636	24814
Transcript Ratio(%)	100	90.5762	83.5632	71.0042	86.9106	70.6237	82.8096	90.7774
Unigenes Annotated	27335	24759	22842	19409	23757	19305	22636	24814
Gene Ratios(%)	100	90.5762	83.5632	71.0042	86.9106	70.6237	82.8096	90.7774
