# Supplementary material for: PPAR Signaling Maintains Metabolic Homeostasis under Hypothermia in Freshwater Drum (Aplodinotus grunniens)
Source: Metabolites. 2023 Jan 8;13(1):102. doi: 10.3390/metabo13010102 (PMC9865675; doi:10.3390/metabo13010102)
Supplement: Supplementary file 1 [file metabolites-13-00102-s001.zip › Table S3 Primers and sequences referred to in the experiment.xls]

## Sheet: Sheet1
Gene	Primer	Sequence (5′ → 3′)	Amplification size (bp)
FTCD	F	CTCCGTTTCATCAGGCCATG	248
	R	TGACTTGCAGGCGATGTTTC
AFMID	F	GGTCCCTCAGCTCAAACTCT	194
	R	ACTCCCCATCTACCAGTTGC
KMO	F	CAACCTGGCTTTGTCTCACC	218
	R	TTGGATATGTCTCTGCCGCT
GCDH	F	ACAGAAGTACCTCCCCAAGC	206
	R	CATCACATTTGGCCCACACA
PLRP	F	CCTTTGGCCGTTACAGCTAC	177
	R	CCACCTCAGCATCAATCAGC
SCD1	F	CGGGGCTTCTTCTTCTCTCA	159
	R	GAAGCACATGACTAGCACGG
CPT1a	F	CCTGTATGTGTTCCCCACCT	202
	R	GTGCTGGAGGGTGTCTGTTT
PPARα	F	GTGCCTCTCTGTGGGAATGT	159
	R	GCTTCGTGGATCTGCCTTAC
PPARδ	F	TGCTGCTGGTGACTTCAAAC	232
	R	GTTTGTTGAAGCCGTTCCAT
FAS	F	TGGCATCGAGTACAACAAGC	219
	R	TTGGCACGAAGTAGCATCAC
ACC1	F	CTGGAGGAGACGGTGAAAAG	247
	R	TGCGTATCTGCTTGAGGATG
ACO	F	CTCGCAGCCAAGTTCTCTCT	182
	R	TCATGTGTTGCTGTGGTCCT
HSL	F	GAGTTACGTGGTGCCGAGTT	152
	R	GGCAAAGTCAGGGTGATGTT
UCP1	F	CTTCGTGGACTCTGGAAAGG	241
	R	TCTTGTACTGGCCTGGAGGT
MIF	F	GTCTGCTGTCCGAGGCTACT	220
	R	GAGATGCCCAGGTGTTTGTT
B2M	F	CCTGGAAAGTTCGGCAGTAG	167
	R	TCCACGTTCTTGGTCAGATG
