# Supplementary material for: PPAR Signaling Maintains Metabolic Homeostasis under Hypothermia in Freshwater Drum (Aplodinotus grunniens)
Source: Metabolites. 2023 Jan 8;13(1):102. doi: 10.3390/metabo13010102 (PMC9865675; doi:10.3390/metabo13010102)
Supplement: Supplementary file 1 [file metabolites-13-00102-s001.zip › Table S4 Statistical analysis of express.xls]

## Sheet: Statistical analysis of express
Gene_id	NR description	FC(LT10_2d/Con)	Log2FC(LT10_2d/Con)	Pvalue	Padjust	Regulate	expression level-Con	expression level-LT10_2d
transcript_HQ_AG_Trans_transcript24765_f2p0_776	angiopoietin-related protein 4 [Larimichthys crocea])	325.674	8.34728	1.09168e-72	2.48041e-68	up	0.606667	121.483
transcript_HQ_AG_Trans_transcript1130_f27p0_4541	inter-alpha-trypsin inhibitor heavy chain H3 isoform X1 [Larimichthys crocea])	0.005	-7.53707	8.99837e-52	1.02226e-47	down	58.1133	0.206667
transcript_HQ_AG_Trans_transcript17116_f59p0_1644	angiopoietin-related protein 4 [Larimichthys crocea])	95.071	6.57094	2.78598e-42	2.11001e-38	up	0.43	27.3633
transcript_HQ_AG_Trans_transcript11265_f5p0_2300	Ceramide-1-phosphate transfer protein [Collichthys lucidus])	0.031	-5.01278	1.94936e-38	1.10729e-34	down	32.8033	0.68
transcript_HQ_AG_Trans_transcript20460_f18p0_1257	Fibrinogen gamma chain Precursor [Larimichthys crocea])	0	-16.6089	1.21936e-36	5.54103e-33	down	502.893	0
transcript_HQ_AG_Trans_transcript18041_f2p0_1525	fibrinogen gamma chain [Larimichthys crocea])	0	-17.8453	4.23343e-34	1.60313e-30	down	926.023	0
transcript_HQ_AG_Trans_transcript15017_f1165p0_1530	fibrinogen gamma chain [Larimichthys crocea])	0	-18.2177	6.0144e-34	1.95219e-30	down	1191.64	0
transcript_HQ_AG_Trans_transcript19993_f2p0_1374		31.852	4.99333	4.32019e-33	1.22699e-29	up	11.93	248.4
transcript_HQ_AG_Trans_transcript20358_f3p0_1342		28.524	4.83408	1.43085e-32	3.61226e-29	up	2.15333	39.9333
transcript_HQ_AG_Trans_transcript17059_f114p0_1462	betaine homocysteine methyltransferase [Sciaenops ocellatus])	0	-13.0064	2.30575e-32	5.23888e-29	down	437.47	0.0366667
transcript_HQ_AG_Trans_transcript20796_f66p0_1238	RecName: Full=Gap junction Cx32.2 protein;AltName: Full=Connexin-32.2 [Micropogonias undulatus])	0.059	-4.07648	4.83329e-32	9.98337e-29	down	175.203	6.73667
transcript_HQ_AG_Trans_transcript19778_f42p0_1211	cytochrome c oxidase subunit I [Atrobucca nibe])	0	-14.9132	3.6975e-31	7.0009e-28	down	164.793	0
transcript_HQ_AG_Trans_transcript27139_f3p0_460	Plasminogen [Larimichthys crocea])	11.417	3.51311	1.9075e-30	3.33386e-27	up	38.0067	248.51
transcript_HQ_AG_Trans_transcript5162_f17p0_3165	fibrinogen gamma chain [Larimichthys crocea])	22.022	4.46089	2.89785e-30	4.70301e-27	up	74.1033	1086.84
transcript_HQ_AG_Trans_transcript855_f2p0_4905	storkhead-box protein 2 isoform X2 [Larimichthys crocea])	0.017	-5.87786	5.13575e-30	7.7793e-27	down	2.89667	0.0333333
transcript_HQ_AG_Trans_transcript18510_f509p0_1294	PREDICTED: retinol-binding protein 4 [Lates calcarifer])	0	-14.4989	1.60174e-29	2.27457e-26	down	113.433	0
transcript_HQ_AG_Trans_transcript27155_f2p0_456		17.075	4.09384	4.12171e-29	5.44547e-26	up	9.5	93.8933
transcript_HQ_AG_Trans_transcript26856_f5p0_506	saxitoxin and tetrodotoxin-binding protein 1 [Larimichthys crocea])	22201.3	14.4384	4.314e-29	5.44547e-26	up	0	294.497
transcript_HQ_AG_Trans_transcript1500_f8p0_4324	inter-alpha-trypsin inhibitor heavy chain H3 isoform X8 [Larimichthys crocea])	0.045	-4.48664	7.54184e-29	9.01885e-26	down	41.0633	1.24
transcript_HQ_AG_Trans_transcript9271_f3p0_2528	4-hydroxyphenylpyruvate dioxygenase [Larimichthys crocea])	0	-15.5075	9.35251e-28	1.06249e-24	down	102.69	0
transcript_HQ_AG_Trans_transcript1144_f3p0_4626	caveolae-associated protein 2 [Larimichthys crocea])	0.058	-4.11897	1.02428e-27	1.10822e-24	down	2.28333	0.09
transcript_HQ_AG_Trans_transcript26613_f6p0_541	tubulin beta-4B chain [Esox lucius])	49.547	5.63071	1.64791e-27	1.70191e-24	up	5.67333	168.36
transcript_HQ_AG_Trans_transcript27545_f2p0_407		32.01	5.00045	1.9994e-27	1.97514e-24	up	12.4967	218.507
transcript_HQ_AG_Trans_transcript5187_f6p0_3178	dimethylglycine dehydrogenase [Sciaenops ocellatus])	0.037	-4.76343	1.91995e-26	1.81763e-23	down	37.5533	0.92
transcript_HQ_AG_Trans_transcript19037_f4p0_1486	heparin cofactor 2 [Larimichthys crocea])	0	-13.9563	3.45673e-26	3.14162e-23	down	65.6433	0
transcript_HQ_AG_Trans_transcript21112_f184p0_1188	retinol dehydrogenase 7 [Larimichthys crocea])	0.062	-4.01693	4.7632e-26	4.16248e-23	down	84.43	3.43
transcript_HQ_AG_Trans_transcript15721_f2p0_1705		28.188	4.817	5.46863e-26	4.60195e-23	up	1.35667	24.7433
transcript_HQ_AG_Trans_transcript9663_f25p0_2421	ATP-binding cassette sub-family F member 2 [Collichthys lucidus])	19.108	4.25611	2.47427e-25	2.00778e-22	up	0.336667	4.28333
transcript_HQ_AG_Trans_transcript19553_f2p0_1420	prothrombin precursor [Larimichthys crocea])	0	-17.1122	3.55113e-25	2.78225e-22	down	604.147	0
transcript_HQ_AG_Trans_transcript25114_f4p0_738	CCAAT/enhancer-binding protein delta [Boleophthalmus pectinirostris])	9.342	3.2238	4.10189e-25	3.10664e-22	up	10.86	63.3033
transcript_HQ_AG_Trans_transcript11939_f2179p0_1961	prothrombin precursor [Larimichthys crocea])	0	-15.0815	5.40575e-25	3.96207e-22	down	101.87	0
transcript_HQ_AG_Trans_transcript9562_f2p0_2495	Cytochrome P450 2K1 [Collichthys lucidus])	0.007	-7.16616	8.0842e-25	5.74003e-22	down	113.437	0.526667
transcript_HQ_AG_Trans_transcript626_f2p0_5129	myomesin-1 isoform X2 [Larimichthys crocea])	0.029	-5.12536	9.31593e-25	6.41416e-22	down	1.50333	0.03
transcript_HQ_AG_Trans_transcript6516_f3p0_2936	UDP-glucuronosyltransferase 2C1 isoform X1 [Larimichthys crocea])	0.034	-4.87309	1.44779e-24	9.67509e-22	down	5.20667	0.116667
transcript_HQ_AG_Trans_transcript23142_f3p0_1000	uricase [Larimichthys crocea])	15061.3	13.8786	1.63958e-24	1.06437e-21	up	0	73.3467
transcript_HQ_AG_Trans_transcript11238_f6p0_2288	selenoprotein P [Larimichthys crocea])	0	-15.2385	1.84651e-24	1.1654e-21	down	94.9933	0
transcript_HQ_AG_Trans_transcript27554_f2p0_402	Glutathione S-transferase theta-3 [Collichthys lucidus])	8756.28	13.0961	1.91453e-24	1.17568e-21	up	0	183.707
transcript_HQ_AG_Trans_transcript14000_f3p0_1994	26S proteasome complex subunit DSS1 [Liparis tanakae])	21.511	4.42701	2.117e-24	1.2658e-21	up	0.296667	4.16667
transcript_HQ_AG_Trans_transcript22937_f2p0_1011		19.408	4.27857	5.08349e-24	2.96159e-21	up	24.4233	303.557
transcript_HQ_AG_Trans_transcript25778_f2p0_642	leucine-rich alpha-2-glycoprotein-like [Larimichthys crocea])	16.278	4.02486	7.53471e-24	4.2799e-21	up	177.833	1802.25
transcript_HQ_AG_Trans_transcript19879_f5p0_1342	Carboxymethylenebutenolidase-like protein [Larimichthys crocea])	0.12	-3.05405	7.74949e-24	4.29454e-21	down	49.0467	3.85667
transcript_HQ_AG_Trans_transcript8974_f6p0_2545	UPF0472 protein C16orf72 homolog [Larimichthys crocea])	4.938	2.3038	1.03554e-23	5.60202e-21	up	3.82333	12.55
transcript_HQ_AG_Trans_transcript27626_f14p0_383		368.327	8.52484	1.07858e-23	5.69916e-21	up	5.25	1019.15
transcript_HQ_AG_Trans_transcript20659_f2p0_1288	Fructose-bisphosphate aldolase B [Collichthys lucidus])	25727.3	14.651	1.62248e-23	8.37826e-21	up	0	87.3667
transcript_HQ_AG_Trans_transcript24705_f257p0_593	40S ribosomal protein S7 [Collichthys lucidus])	23127.2	14.4973	1.74604e-23	8.81593e-21	up	0	227.927
transcript_HQ_AG_Trans_transcript25693_f4p0_668	Tubulin beta-1 chain [Collichthys lucidus])	48.976	5.614	1.95887e-23	9.67555e-21	up	7.58667	232.23
transcript_HQ_AG_Trans_transcript21651_f18p0_1122	zinc finger protein 706-like [Larimichthys crocea])	0.128	-2.9623	4.88503e-23	2.36155e-20	down	38.7667	3.22
transcript_HQ_AG_Trans_transcript24109_f4p0_875	MHC class II antigen alpha chain [Miichthys miiuy])	0.03	-5.03635	8.85602e-23	4.19203e-20	down	12.2933	0.24
transcript_HQ_AG_Trans_transcript15396_f3p0_1861	catalase [Totoaba macdonaldi])	0	-13.49	1.02358e-22	4.7463e-20	down	36.8767	0
transcript_HQ_AG_Trans_transcript26286_f19p0_487	G0/G1 switch protein 2 [Larimichthys crocea])	175.158	7.45251	2.54027e-22	1.15435e-19	up	4.64333	474.837
transcript_HQ_AG_Trans_transcript25182_f3p0_741		1242.51	10.279	2.91068e-22	1.29674e-19	up	0.516667	383.46
transcript_HQ_AG_Trans_transcript26364_f3p0_566		7.711	2.94683	3.5741e-22	1.56168e-19	up	48.5367	224.233
transcript_HQ_AG_Trans_transcript23136_f2p0_1001	ATP synthase subunit gamma, mitochondrial F-ATPase gamma subunit [Collichthys lucidus])	5589.4	12.4485	5.52193e-22	2.36724e-19	up	0	26.66
transcript_HQ_AG_Trans_transcript20835_f6p0_1281	cAMP-responsive element modulator-like isoform X2 [Larimichthys crocea])	601.142	9.23156	8.69483e-22	3.65843e-19	up	0.0866667	34.1667
transcript_HQ_AG_Trans_transcript16876_f2p0_1700	coagulation factor V isoform X1 [Larimichthys crocea])	0	-12.2959	1.09922e-21	4.47864e-19	down	17.65	0
transcript_HQ_AG_Trans_transcript9564_f2p0_2496	dual specificity protein phosphatase 6 [Larimichthys crocea])	12.192	3.60788	1.10384e-21	4.47864e-19	up	1.61667	13.12
transcript_HQ_AG_Trans_transcript5176_f5p0_3162	Tumor necrosis factor ligand superfamily member 10 TNF-related apoptosis-inducing ligand [Collichthys lucidus])	0.06	-4.05713	1.22438e-21	4.88056e-19	down	6.71	0.27
transcript_HQ_AG_Trans_transcript5586_f2p0_3119	hyaluronan-binding protein 2-like [Larimichthys crocea])	0.009	-6.87531	1.47783e-21	5.78928e-19	down	14.8167	0.0833333
transcript_HQ_AG_Trans_transcript16222_f19p0_1729	Malate dehydrogenase, cytoplasmic [Collichthys lucidus])	19.241	4.26612	1.70469e-21	6.56478e-19	up	0.33	4.18333
transcript_HQ_AG_Trans_transcript985_f3p0_4776	L-fucose kinase isoform X1 [Larimichthys crocea])	0.033	-4.93235	1.93922e-21	7.34352e-19	down	2.56	0.06
transcript_HQ_AG_Trans_transcript27048_f3p0_496	60S ribosomal protein L18a [Echeneis naucrates])	10621.6	13.3747	2.22363e-21	8.28248e-19	up	0	142.257
transcript_HQ_AG_Trans_transcript26003_f4p0_617	probable ribosome biogenesis protein RLP24 [Larimichthys crocea])	7365.2	12.8465	2.35535e-21	8.63159e-19	up	0	68.7467
transcript_HQ_AG_Trans_transcript18541_f3p0_1532	serine/threonine-protein kinase VRK1 [Larimichthys crocea])	19.038	4.2508	2.62539e-21	9.46847e-19	up	0.486667	6.09333
transcript_HQ_AG_Trans_transcript21130_f2p0_1233	ATP-binding cassette sub-family E member 1 [Larimichthys crocea])	8.501	3.08762	3.14497e-21	1.11651e-18	up	5.16	28.4
transcript_HQ_AG_Trans_transcript17091_f2p0_1689	catalase [Totoaba macdonaldi])	0.037	-4.76849	3.55725e-21	1.24345e-18	down	67.1	1.65
transcript_HQ_AG_Trans_transcript12525_f4p0_2167	tripartite motif-containing protein 16-like isoform X1 [Larimichthys crocea])	0.078	-3.67918	3.99964e-21	1.37691e-18	down	4.76333	0.246667
transcript_HQ_AG_Trans_transcript20001_f2p0_1406	NADH dehydrogenase subunit 5 [Aplodinotus grunniens])	0	-12.8923	4.82409e-21	1.63594e-18	down	34.05	0
transcript_HQ_AG_Trans_transcript23006_f2p0_1017	Asialoglycoprotein receptor 2 [Larimichthys crocea])	21923.8	14.4202	5.01589e-21	1.67597e-18	up	0	99.9467
transcript_HQ_AG_Trans_transcript13753_f12p0_2007	heat shock cognate 70 kDa protein [Larimichthys crocea])	0	-12.4978	5.08988e-21	1.67605e-18	down	16.78	0
transcript_HQ_AG_Trans_transcript7652_f3p0_2709	aquaporin-7 [Larimichthys crocea])	0.044	-4.49376	5.985e-21	1.94265e-18	down	13.0467	0.38
transcript_HQ_AG_Trans_transcript6098_f4p0_3019	Phospholipase A1 member A [Collichthys lucidus])	0.062	-4.00129	6.11476e-21	1.95681e-18	down	6.00333	0.25
transcript_HQ_AG_Trans_transcript16359_f3p0_1753	hypothetical protein D9C73_005111 [Collichthys lucidus])	0.028	-5.16583	6.87301e-21	2.16891e-18	down	16.8233	0.293333
transcript_HQ_AG_Trans_transcript6620_f2p0_2919	SWI/SNF-related matrix-associated actin-dependent regulator of chromatin subfamily E member 1-like isoform X3 [Acanthochromis polyacanthus])	14.976	3.90457	1.0464e-20	3.25688e-18	up	1.15667	11.3633
transcript_HQ_AG_Trans_transcript27419_f9p0_423	60S ribosomal protein L13a [Collichthys lucidus])	15355.5	13.9065	1.32505e-20	4.06843e-18	up	0	277.567
transcript_HQ_AG_Trans_transcript23147_f5p0_985	Fibrinogen alpha chain [Collichthys lucidus])	75373.1	16.2018	1.7294e-20	5.23915e-18	up	0	368.693
transcript_HQ_AG_Trans_transcript5492_f32p0_3067	cyclin-I [Larimichthys crocea])	0.133	-2.90544	3.0764e-20	9.19721e-18	down	16.4733	1.48
transcript_HQ_AG_Trans_transcript13291_f12p0_2080	selenoprotein P [Larimichthys crocea])	0	-12.0778	3.24075e-20	9.56273e-18	down	12.05	0
transcript_HQ_AG_Trans_transcript13704_f5p0_2026	motile sperm domain-containing protein 2 [Larimichthys crocea])	8.33	3.05829	3.75419e-20	1.09358e-17	up	1.67	9.2
transcript_HQ_AG_Trans_transcript6185_f4p0_3000	Ceruloplasmin [Larimichthys crocea])	0	-12.8766	3.94063e-20	1.13335e-17	down	13.6167	0
transcript_HQ_AG_Trans_transcript5091_f6p0_3193	14-3-3 protein beta/alpha-1 [Collichthys lucidus])	4256.31	12.0554	4.27469e-20	1.21407e-17	up	0	5.33333
transcript_HQ_AG_Trans_transcript23055_f48p0_941	F-box only protein 50 [Larimichthys crocea])	9.239	3.20774	4.50089e-20	1.26253e-17	up	5.03333	30.17
transcript_HQ_AG_Trans_transcript562_f2p0_5206	Rho guanine nucleotide exchange factor 3 [Collichthys lucidus])	0.046	-4.44188	4.8112e-20	1.33311e-17	down	4.68	0.15
transcript_HQ_AG_Trans_transcript19914_f12p0_1356	protein AMBP isoform X1 [Larimichthys crocea])	0.058	-4.1089	6.52433e-20	1.78602e-17	down	75.7667	2.84667
transcript_HQ_AG_Trans_transcript2549_f3p0_3874	vacuolar protein sorting-associated protein 54 isoform X2 [Larimichthys crocea])	0.11	-3.18811	6.98837e-20	1.89027e-17	down	4.13667	0.306667
transcript_HQ_AG_Trans_transcript25355_f7p0_711	elongation factor 1-gamma [Larimichthys crocea])	4461.31	12.1233	9.79855e-20	2.61921e-17	up	0	33.6933
transcript_HQ_AG_Trans_transcript26825_f3p0_511	Eukaryotic translation initiation factor 1b [Collichthys lucidus])	4530.94	12.1456	1.73037e-19	4.57158e-17	up	0	58.1067
transcript_HQ_AG_Trans_transcript23882_f17p0_857	hibernation-specific plasma protein HP-55-like isoform X1 [Larimichthys crocea])	0	-29.6846	3.18666e-19	8.28189e-17	down	549.747	0
transcript_HQ_AG_Trans_transcript27943_f15p0_287	hypothetical protein FQN60_006536 [Etheostoma spectabile])	23.615	4.56166	3.20763e-19	8.28189e-17	up	78.46	894.973
transcript_HQ_AG_Trans_transcript12937_f2p0_2111	Spermine oxidase [Collichthys lucidus])	23.278	4.5409	3.88093e-19	9.90771e-17	up	0.563333	8.60333
transcript_HQ_AG_Trans_transcript3172_f4p0_3670	KAT8 regulatory NSL complex subunit 3 isoform X8 [Larimichthys crocea])	0.018	-5.78579	4.01439e-19	1.01346e-16	down	2.21	0.0266667
transcript_HQ_AG_Trans_transcript4069_f1077p0_2898	inter-alpha-trypsin inhibitor heavy chain H3 [Larimichthys crocea])	0	-30	4.27949e-19	1.06851e-16	down	211.67	0
transcript_HQ_AG_Trans_transcript19149_f8p0_1464	glutathione-specific gamma-glutamylcyclotransferase 2 isoform X1 [Larimichthys crocea])	5.536	2.46873	5.09464e-19	1.25821e-16	up	3.36667	12.2267
transcript_HQ_AG_Trans_transcript22742_f2p0_1097		4348.86	12.0864	5.35703e-19	1.30879e-16	up	0	18.2333
transcript_HQ_AG_Trans_transcript11575_f3p0_2245	Lysosome-associated membrane glycoprotein 1 [Collichthys lucidus])	0.127	-2.98058	8.4809e-19	2.04994e-16	down	20.0033	1.67667
transcript_HQ_AG_Trans_transcript23817_f2p0_904	Mitochondrial import inner membrane translocase subunit Tim23 [Larimichthys crocea])	10.231	3.3549	1.08059e-18	2.58443e-16	up	1.84	11.9767
transcript_HQ_AG_Trans_transcript14131_f112p0_1910	heparin cofactor 2 [Larimichthys crocea])	0	-28.9784	1.148e-18	2.71705e-16	down	156.64	0
transcript_HQ_AG_Trans_transcript20651_f4p0_1301	adenosylhomocysteinase [Larimichthys crocea])	113.485	6.82636	1.21062e-18	2.83572e-16	up	0.94	71.1367
transcript_HQ_AG_Trans_transcript10128_f2p0_2500	PREDICTED: THO complex subunit 4-like [Cyprinus carpio])	8.779	3.13399	1.24844e-18	2.89447e-16	up	2.62333	15.1067
transcript_HQ_AG_Trans_transcript9220_f2p0_2532	fibrinogen beta chain precursor [Larimichthys crocea])	0	-28.3666	1.32135e-18	3.03256e-16	down	54.75	0
transcript_HQ_AG_Trans_transcript20872_f8p0_1259	tRNA-dihydrouridine(20a/20b) synthase [NAD(P)+]-like [Larimichthys crocea])	11.565	3.53174	1.36756e-18	3.10723e-16	up	0.483333	3.66667
transcript_HQ_AG_Trans_transcript23042_f2p0_1009	Carboxypeptidase A1 [Collichthys lucidus])	0	-28.1803	1.49796e-18	3.36981e-16	down	149.013	0
transcript_HQ_AG_Trans_transcript7248_f2p0_2813	Nucleolar protein 11-like [Larimichthys crocea])	0.036	-4.81028	1.54046e-18	3.43146e-16	down	23.3833	0.556667
transcript_HQ_AG_Trans_transcript17905_f4p0_1604	hyaluronan-binding protein 2-like [Etheostoma spectabile])	0	-28.3901	1.58036e-18	3.48616e-16	down	93.8267	0
transcript_HQ_AG_Trans_transcript9604_f7p0_2468	atrial natriuretic peptide receptor 2 isoform X1 [Larimichthys crocea])	0.036	-4.81039	1.75632e-18	3.83705e-16	down	18.6933	0.443333
transcript_HQ_AG_Trans_transcript4682_f3p0_3273	polypyrimidine tract-binding protein 2-like isoform X1 [Perca flavescens])	0.077	-3.70179	1.8113e-18	3.91949e-16	down	1.84333	0.0933333
transcript_HQ_AG_Trans_transcript19308_f45p0_1437	warm temperature acclimation protein 65 KDa-2 [Miichthys miiuy])	0	-28.1994	1.91212e-18	4.08456e-16	down	96.6133	0
transcript_HQ_AG_Trans_transcript16918_f7p0_1698	fibrinogen beta chain precursor [Larimichthys crocea])	0	-14.9607	1.92354e-18	4.08456e-16	down	109.343	0
transcript_HQ_AG_Trans_transcript12761_f7p0_2131	carboxylesterase 5A [Larimichthys crocea])	0	-28.2795	2.05292e-18	4.31892e-16	down	62.3067	0
transcript_HQ_AG_Trans_transcript13566_f2p0_2038	hypothetical protein D5F01_LYC06242 [Larimichthys crocea])	34.002	5.08754	2.11406e-18	4.40674e-16	up	0.14	3.10333
transcript_HQ_AG_Trans_transcript21538_f2p0_1190	Protein Z-dependent protease inhibitor [Collichthys lucidus])	0	-11.8383	2.38994e-18	4.93653e-16	down	19.7233	0
transcript_HQ_AG_Trans_transcript14044_f3p0_1990	DNA repair protein RAD51-like protein B [Larimichthys crocea])	21.413	4.42044	2.4252e-18	4.96423e-16	up	0.156667	2.19
transcript_HQ_AG_Trans_transcript25598_f4p0_672	transcription factor jun-B-like isoform X1 [Amphiprion ocellaris])	24.252	4.60003	2.7106e-18	5.49889e-16	up	0.493333	7.26
transcript_HQ_AG_Trans_transcript11192_f2p0_2294	Dimethylaniline monooxygenase [N-oxide-forming] 5 [Larimichthys crocea])	0.053	-4.23688	2.82005e-18	5.62456e-16	down	107.907	3.82333
transcript_HQ_AG_Trans_transcript28176_f4p0_289		14927.7	13.8657	2.82206e-18	5.62456e-16	up	0	692.563
transcript_HQ_AG_Trans_transcript26426_f18p0_539		4.44164e+08	28.7265	2.8647e-18	5.65991e-16	up	0	579.5
transcript_HQ_AG_Trans_transcript4466_f3p0_3315	Peptidyl-prolyl cis-trans isomerase G [Larimichthys crocea])	9.009	3.1713	3.11269e-18	6.09684e-16	up	0.803333	4.86333
transcript_HQ_AG_Trans_transcript25209_f2p0_728	protein CCSMST1 isoform X1 [Larimichthys crocea])	8.165	3.02939	3.20326e-18	6.22061e-16	up	2.13667	10.97
transcript_HQ_AG_Trans_transcript22277_f10p0_1098	Alpha-1-antitrypsin-like protein Precursor [Larimichthys crocea])	4.95076e+08	28.8831	3.79538e-18	7.30804e-16	up	0	243.587
transcript_HQ_AG_Trans_transcript9935_f4p0_2454	Mitochondrial tumor suppressor 1 -like protein [Collichthys lucidus])	0.118	-3.07792	3.85229e-18	7.31817e-16	down	3.01667	0.236667
transcript_HQ_AG_Trans_transcript28275_f2p0_256		11.297	3.49782	3.86506e-18	7.31817e-16	up	40.12	208.997
transcript_HQ_AG_Trans_transcript9383_f2p0_2525	Na(+)/H(+) exchange regulatory cofactor NHE-RF3 isoform X1 [Larimichthys crocea])	0.06	-4.05368	4.24084e-18	7.96331e-16	down	3.39333	0.133333
transcript_HQ_AG_Trans_transcript26558_f5p0_536	ATP synthase subunit e, mitochondrial [Echeneis naucrates])	12.586	3.65374	4.76992e-18	8.88338e-16	up	4.75667	35.5733
transcript_HQ_AG_Trans_transcript19379_f3p0_1449	hypothetical protein OJAV_G00236990 [Oryzias javanicus])	8.509	3.08904	6.33563e-18	1.16638e-15	up	10.9733	60.5967
transcript_HQ_AG_Trans_transcript16824_f7p0_1698	tubulin alpha chain [Larimichthys crocea])	16.239	4.02138	6.36553e-18	1.16638e-15	up	7.28667	76.8933
transcript_HQ_AG_Trans_transcript1934_f6p0_4149	amyloid-beta A4 protein isoform X1 [Larimichthys crocea])	0.059	-4.09436	6.96446e-18	1.26592e-15	down	3.85333	0.153333
transcript_HQ_AG_Trans_transcript27990_f2p0_324		1839.62	10.8452	7.30275e-18	1.31687e-15	up	0.286667	233.783
transcript_HQ_AG_Trans_transcript28474_f2p0_202	hypothetical protein CCH79_00008298 [Gambusia affinis])	17.268	4.11005	7.97005e-18	1.42589e-15	up	23.32	168.537
transcript_HQ_AG_Trans_transcript23614_f2p0_938		60.399	5.91646	8.0903e-18	1.43609e-15	up	9.22	347.597
transcript_HQ_AG_Trans_transcript27961_f3p0_328	leucine-rich alpha-2-glycoprotein-like [Larimichthys crocea])	26.687	4.73808	8.21347e-18	1.44665e-15	up	85.1733	1157.49
transcript_HQ_AG_Trans_transcript22147_f43p0_1045	uncharacterized protein LOC104938417 isoform X1 [Larimichthys crocea])	0.096	-3.37429	8.32972e-18	1.45584e-15	down	47.1433	2.93333
transcript_HQ_AG_Trans_transcript26996_f3p0_485	plasma protease C1 inhibitor precursor [Larimichthys crocea])	8147.71	12.9922	8.61012e-18	1.49336e-15	up	0	113.143
transcript_HQ_AG_Trans_transcript10268_f11p0_2359	beta-2-glycoprotein 1 [Larimichthys crocea])	1.95421e+08	27.542	9.3721e-18	1.61321e-15	up	0	36.56
transcript_HQ_AG_Trans_transcript9787_f5p0_2471	Arylsulfatase G [Larimichthys crocea])	0.126	-2.99289	1.09807e-17	1.87589e-15	down	21.88	1.80667
transcript_HQ_AG_Trans_transcript6142_f95p0_2603	Complement factor B [Larimichthys crocea])	0	-15.0744	1.33937e-17	2.27103e-15	down	72.4367	0
transcript_HQ_AG_Trans_transcript982_f3p0_4756	inter-alpha-trypsin inhibitor heavy chain H3 isoform X8 [Larimichthys crocea])	0.027	-5.19999	1.45704e-17	2.44554e-15	down	38.9467	0.686667
transcript_HQ_AG_Trans_transcript21787_f4p0_1160	hypothetical protein CCH79_00013689 [Gambusia affinis])	0	-12.1036	1.46381e-17	2.44554e-15	down	25.15	0
transcript_HQ_AG_Trans_transcript28058_f2p0_311		987.545	9.9477	1.49368e-17	2.47722e-15	up	0.3	142.873
transcript_HQ_AG_Trans_transcript27944_f2p0_331		2822.88	11.463	2.00693e-17	3.30431e-15	up	0	93.01
transcript_HQ_AG_Trans_transcript26417_f98p0_497	hypothetical protein D9C73_002064 [Collichthys lucidus])	22550	14.4608	2.36272e-17	3.8621e-15	up	0	291.703
transcript_HQ_AG_Trans_transcript20625_f6p0_1293	hypothetical protein OJAV_G00236990 [Oryzias javanicus])	3.856	1.94719	2.52431e-17	4.09677e-15	up	225.37	566.333
transcript_HQ_AG_Trans_transcript7228_f3p0_2819	pre-mRNA-splicing factor ATP-dependent RNA helicase DHX15 isoform X1 [Larimichthys crocea])	1954.26	10.9324	2.72647e-17	4.39349e-15	up	0	2.80333
transcript_HQ_AG_Trans_transcript10324_f2p0_2390	Eukaryotic translation initiation factor 4 gamma 1 [Larimichthys crocea])	15.929	3.9936	3.08697e-17	4.92383e-15	up	0.676667	7.06333
transcript_HQ_AG_Trans_transcript3184_f5p0_3645	Atrial natriuretic peptide receptor 2 [Larimichthys crocea])	0.069	-3.84691	3.09893e-17	4.92383e-15	down	17.5767	0.826667
transcript_HQ_AG_Trans_transcript19782_f8p0_1372	UBX domain-containing protein 1 isoform X2 [Larimichthys crocea])	0	-11.091	3.13683e-17	4.94944e-15	down	9.84333	0
transcript_HQ_AG_Trans_transcript26310_f2p0_573	Sequestosome-1 [Larimichthys crocea])	39.531	5.30492	3.41917e-17	5.35772e-15	up	10.7867	256.997
transcript_HQ_AG_Trans_transcript11449_f3p0_2261	hyaluronan-binding protein 2-like [Larimichthys crocea])	0	-16.2801	3.44368e-17	5.35917e-15	down	193.91	0
transcript_HQ_AG_Trans_transcript25424_f2p0_703	Alpha-1-antitrypsin-like protein [Larimichthys crocea])	51.587	5.68894	4.13422e-17	6.39005e-15	up	39.7033	1296.23
transcript_HQ_AG_Trans_transcript19327_f9p0_1446	complement factor B-like isoform X1 [Larimichthys crocea])	0.206	-2.28083	4.32676e-17	6.64245e-15	down	85.1567	11.5367
transcript_HQ_AG_Trans_transcript2065_f2p0_4029	prominin-1-A isoform X4 [Larimichthys crocea])	0.136	-2.87639	4.4975e-17	6.85824e-15	down	10.64	0.963333
transcript_HQ_AG_Trans_transcript26735_f2p0_513		41.074	5.36016	4.97638e-17	7.53789e-15	up	0.796667	19.1833
transcript_HQ_AG_Trans_transcript5541_f3p0_3099	PREDICTED: dystrobrevin beta-like isoform X4 [Lates calcarifer])	0.026	-5.24996	5.21414e-17	7.84572e-15	down	6.47	0.116667
transcript_HQ_AG_Trans_transcript3381_f36p0_3504	tax1-binding protein 1 [Larimichthys crocea])	0	-12.1937	5.28321e-17	7.89736e-15	down	7.21	0
transcript_HQ_AG_Trans_transcript16576_f12p0_1721	WASH complex subunit 1 [Collichthys lucidus])	5.372	2.42557	5.59834e-17	8.31372e-15	up	3.16667	11.1433
transcript_HQ_AG_Trans_transcript26639_f3p0_524		7.049	2.81739	6.10884e-17	9.01291e-15	up	55.14	232.43
transcript_HQ_AG_Trans_transcript5440_f2p0_3133	hyaluronan-binding protein 2-like [Larimichthys crocea])	0	-12.425	6.29734e-17	9.23109e-15	down	9.89667	0
transcript_HQ_AG_Trans_transcript24309_f6p0_844	PREDICTED: retinol-binding protein 4 [Lates calcarifer])	6378.24	12.6389	6.73059e-17	9.80294e-15	up	0	39.1067
transcript_HQ_AG_Trans_transcript19690_f8p0_1417	lysoplasmalogenase [Larimichthys crocea])	0.093	-3.42953	7.93464e-17	1.1483e-14	down	23.8267	1.43
transcript_HQ_AG_Trans_transcript24909_f4p0_773		34.662	5.11528	9.14294e-17	1.31479e-14	up	1.75667	38.2033
transcript_HQ_AG_Trans_transcript16441_f7p0_1747	heat shock cognate 70 kDa protein [Larimichthys crocea])	0	-12.4123	9.70088e-17	1.38625e-14	down	18.6767	0
transcript_HQ_AG_Trans_transcript25328_f2p0_710	T-complex protein 1 subunit alpha [Salarias fasciatus])	9.578	3.25969	1.03453e-16	1.46909e-14	up	8.55	51.6067
transcript_HQ_AG_Trans_transcript664_f32p0_5056	Transferrin receptor protein 1 [Larimichthys crocea])	0	-13.867	1.11268e-16	1.57026e-14	down	15.87	0
transcript_HQ_AG_Trans_transcript9257_f2p0_2547	Carboxypeptidase N subunit 2 [Collichthys lucidus])	0.021	-5.54903	1.21142e-16	1.69906e-14	down	8.76333	0.123333
transcript_HQ_AG_Trans_transcript24690_f2p0_792	G0/G1 switch protein 2 G0S2-like protein [Larimichthys crocea])	835.516	9.70652	1.4807e-16	2.06399e-14	up	0.15	88.05
transcript_HQ_AG_Trans_transcript490_f2p0_5344	Transcription factor MafK [Larimichthys crocea])	16.172	4.01539	1.51543e-16	2.08811e-14	up	0.193333	2.06333
transcript_HQ_AG_Trans_transcript14189_f2p0_1987	catalase [Totoaba macdonaldi])	0	-13.2313	1.51638e-16	2.08811e-14	down	27.6767	0
transcript_HQ_AG_Trans_transcript21723_f6p0_1153	neuroguidin [Larimichthys crocea])	8.987	3.16787	1.69174e-16	2.31554e-14	up	3.36667	19.6167
transcript_HQ_AG_Trans_transcript25617_f2p0_674	26S proteasome non-ATPase regulatory subunit 13-like [Sparus aurata])	9.536	3.25342	1.73355e-16	2.35857e-14	up	9.88333	58.3933
transcript_HQ_AG_Trans_transcript20663_f3p0_1360		36.442	5.18754	1.92435e-16	2.59807e-14	up	0.976667	22.7433
transcript_HQ_AG_Trans_transcript26163_f3p0_592	eukaryotic translation initiation factor 3 subunit H [Larimichthys crocea])	7.165	2.84096	1.93246e-16	2.59807e-14	up	17.42	75.54
transcript_HQ_AG_Trans_transcript18408_f18p0_1000	heat shock protein 70 [Pagrus major])	0	-13.0833	1.95322e-16	2.61053e-14	down	59.01	0
transcript_HQ_AG_Trans_transcript20944_f2p0_1260	Leukocyte elastase inhibitor [Larimichthys crocea])	46.866	5.55048	2.15188e-16	2.85923e-14	up	0.186667	6
transcript_HQ_AG_Trans_transcript16729_f2p0_1729	phosphomethylethanolamine N-methyltransferase isoform X2 [Larimichthys crocea])	0	-11.5131	2.24375e-16	2.96397e-14	down	10.2167	0
transcript_HQ_AG_Trans_transcript19977_f10p0_1380	Serine/arginine-rich splicing factor 3 [Larimichthys crocea])	7.859	2.97432	2.29426e-16	3.01317e-14	up	1.08667	5.55
transcript_HQ_AG_Trans_transcript8093_f3p0_2698	urocanate hydratase [Larimichthys crocea])	0.035	-4.84878	2.36486e-16	3.08804e-14	down	61.9733	1.46667
transcript_HQ_AG_Trans_transcript21202_f2p0_1237	hypothetical protein D5F01_LYC07037 [Larimichthys crocea])	0.041	-4.62119	2.55692e-16	3.31976e-14	down	11.7667	0.316667
transcript_HQ_AG_Trans_transcript20808_f5p0_1272	translation machinery-associated protein 16 [Sparus aurata])	6.318	2.65939	2.58516e-16	3.33735e-14	up	2.04667	8.47
transcript_HQ_AG_Trans_transcript11156_f2p0_2297	presenilin-2 isoform X1 [Larimichthys crocea])	1949.96	10.9292	2.98174e-16	3.82758e-14	up	0	3.49667
transcript_HQ_AG_Trans_transcript4121_f5p0_3436	Ceruloplasmin [Larimichthys crocea])	0	-12.5047	3.10212e-16	3.95973e-14	down	9.02667	0
transcript_HQ_AG_Trans_transcript26830_f2p0_510	hypothetical protein EXN66_Car022525 [Channa argus])	4.317	2.10988	3.37759e-16	4.28727e-14	up	583.003	1490.53
transcript_HQ_AG_Trans_transcript27860_f3p0_348	dendritic cell-specific ICAM-3-grabbing non-integrin protein [Miichthys miiuy])	18.014	4.17107	3.42298e-16	4.32075e-14	up	1422.43	12864.2
transcript_HQ_AG_Trans_transcript5460_f2p0_3119	Ceruloplasmin [Larimichthys crocea])	0	-12.4367	3.95078e-16	4.95943e-14	down	9.55	0
transcript_HQ_AG_Trans_transcript27149_f12p0_442		37251.1	15.185	4.34566e-16	5.42515e-14	up	0	605.63
transcript_HQ_AG_Trans_transcript15291_f23p0_1856	selenoprotein P [Larimichthys crocea])	0.019	-5.74612	4.5144e-16	5.57617e-14	down	83.76	1.05667
transcript_HQ_AG_Trans_transcript7416_f2p0_2802	tripartite motif-containing protein 59 [Larimichthys crocea])	8.392	3.06901	4.51571e-16	5.57617e-14	up	0.936667	5.16333
transcript_HQ_AG_Trans_transcript4818_f2p0_3245	Angio-associated migratory cell protein [Collichthys lucidus])	5.946	2.57193	4.9798e-16	6.116e-14	up	1.18333	4.71667
transcript_HQ_AG_Trans_transcript14184_f3p0_1967	coagulation factor V isoform X1 [Larimichthys crocea])	0	-12.7236	5.49913e-16	6.71751e-14	down	19.5533	0
transcript_HQ_AG_Trans_transcript3133_f3p0_3646	charged multivesicular body protein 6-like [Acanthochromis polyacanthus])	0.239	-2.06239	6.35181e-16	7.71762e-14	down	4.76667	0.763333
transcript_HQ_AG_Trans_transcript5551_f2p0_3106	PREDICTED: heterogeneous nuclear ribonucleoprotein R isoform X1 [Stegastes partitus])	0.158	-2.66525	6.49374e-16	7.84809e-14	down	4.25	0.453333
transcript_HQ_AG_Trans_transcript24805_f11p0_774	nuclease-sensitive element-binding protein 1 isoform X2 [Larimichthys crocea])	2019.31	10.9796	6.91827e-16	8.31693e-14	up	0	13.9133
transcript_HQ_AG_Trans_transcript20543_f7p0_1317	PREDICTED: DCN1-like protein 5 [Lates calcarifer])	17.689	4.14478	7.00428e-16	8.37602e-14	up	0.726667	8.46667
transcript_HQ_AG_Trans_transcript14110_f2p0_1998	Nucleolar protein 58 Nucleolar protein 5 [Larimichthys crocea])	1712.89	10.7422	7.39954e-16	8.80235e-14	up	0	3.60667
transcript_HQ_AG_Trans_transcript28400_f2p0_224		83.907	6.39073	7.5093e-16	8.8864e-14	up	3.89667	154.133
transcript_HQ_AG_Trans_transcript22312_f9p0_1094	nucleolar protein 7 isoform X1 [Larimichthys crocea])	14.783	3.88591	9.1093e-16	1.0724e-13	up	2.71333	26.5067
transcript_HQ_AG_Trans_transcript20075_f14p0_1344	alcohol dehydrogenase [NADP(+)] isoform X1 [Larimichthys crocea])	12.039	3.58964	9.1734e-16	1.07438e-13	up	1.08667	8.60667
transcript_HQ_AG_Trans_transcript24249_f5p0_878	hypothetical protein D9C73_027872 [Collichthys lucidus])	4.348	2.12026	9.22791e-16	1.07522e-13	up	644.177	1787.85
transcript_HQ_AG_Trans_transcript5389_f2p0_3137	3-oxo-5-alpha-steroid 4-dehydrogenase 1 [Collichthys lucidus])	0.07	-3.83757	9.30361e-16	1.07851e-13	down	1.40667	0.0633333
transcript_HQ_AG_Trans_transcript4205_f2p0_3378	cell cycle progression protein 1 isoform X4 [Larimichthys crocea])	0.224	-2.15653	1.03775e-15	1.19689e-13	down	5.66	0.846667
transcript_HQ_AG_Trans_transcript10311_f8p0_2375	tripartite motif-containing protein 16-like [Mastacembelus armatus])	0.053	-4.23462	1.06623e-15	1.22353e-13	down	3.96667	0.143333
transcript_HQ_AG_Trans_transcript17451_f2p0_1643	Allantoinase, mitochondrial [Larimichthys crocea])	0.083	-3.59676	1.07735e-15	1.23007e-13	down	14.6	0.803333
transcript_HQ_AG_Trans_transcript14225_f10p0_1975	coxsackievirus and adenovirus receptor [Larimichthys crocea])	0.124	-3.01007	1.13818e-15	1.29303e-13	down	5.62	0.46
transcript_HQ_AG_Trans_transcript11044_f5p0_2294	U3 small nucleolar RNA-associated protein 6 homolog [Larimichthys crocea])	8.292	3.0517	1.2193e-15	1.37829e-13	up	1.32333	7.31
transcript_HQ_AG_Trans_transcript5130_f6p0_3180	Dimethylaniline monooxygenase [N-oxide-forming] 5 [Larimichthys crocea])	0.002	-9.21112	1.29373e-15	1.45144e-13	down	5.54	0.00666667
transcript_HQ_AG_Trans_transcript26052_f11p0_596	Wap65-2 precursor [Larimichthys crocea])	5.68516e+07	25.7607	1.29678e-15	1.45144e-13	up	0	61.8133
transcript_HQ_AG_Trans_transcript24914_f2p0_763	thymosin beta-4 isoform X1 [Sparus aurata])	0.162	-2.62901	1.35727e-15	1.51169e-13	down	151.013	15.43
transcript_HQ_AG_Trans_transcript16527_f11p0_1710	ras-like protein family member 11A isoform X1 [Larimichthys crocea])	6.344	2.66548	1.36747e-15	1.51562e-13	up	14.2867	59.3133
transcript_HQ_AG_Trans_transcript27065_f2p0_475	RNA-binding Raly-like protein isoform X4 [Notolabrus celidotus])	6.296	2.6545	1.86403e-15	2.05595e-13	up	9.31333	33.7467
transcript_HQ_AG_Trans_transcript26644_f3p0_537		1365.23	10.4149	2.36043e-15	2.59089e-13	up	0	16.17
transcript_HQ_AG_Trans_transcript10973_f2p0_2316	protein SDA1 homolog [Larimichthys crocea])	8.956	3.16287	2.3895e-15	2.61018e-13	up	0.943333	5.64333
transcript_HQ_AG_Trans_transcript8289_f6p0_2660	Dimethylaniline monooxygenase [N-oxide-forming] 5 [Larimichthys crocea])	0.001	-10.8473	2.43613e-15	2.64838e-13	down	3.82	0
transcript_HQ_AG_Trans_transcript19176_f4p0_1458	heterogeneous nuclear ribonucleoprotein A0 [Larimichthys crocea])	0.117	-3.09089	3.01613e-15	3.2633e-13	down	13.0167	1.01667
transcript_HQ_AG_Trans_transcript19730_f15p0_1387	Metaxin-2 Mitochondrial outer membrane import complex protein 2 [Collichthys lucidus])	0.001	-10.3795	3.03261e-15	3.26559e-13	down	5.95667	0
transcript_HQ_AG_Trans_transcript24866_f2p0_772	glutathione peroxidase 3 [Larimichthys crocea])	0.018	-5.78054	3.2952e-15	3.53162e-13	down	242.357	2.85
transcript_HQ_AG_Trans_transcript27629_f2p0_391		10.131	3.34069	3.45782e-15	3.6885e-13	up	4.92333	27.17
transcript_HQ_AG_Trans_transcript14684_f28p0_1904	6-phosphogluconate dehydrogenase, decarboxylating [Larimichthys crocea])	0	-13.9421	3.49515e-15	3.7109e-13	down	48.0633	0
transcript_HQ_AG_Trans_transcript13133_f6p0_2099	Cytochrome P450 3A27 [Collichthys lucidus])	0.067	-3.89168	3.86002e-15	4.07923e-13	down	20.2833	0.933333
transcript_HQ_AG_Trans_transcript5461_f2p0_3109	Dimethylaniline monooxygenase [N-oxide-forming] 5 [Larimichthys crocea])	0	-11.1563	3.91688e-15	4.10854e-13	down	3.96667	0
transcript_HQ_AG_Trans_transcript25747_f5p0_649	SH3 domain-binding glutamic acid-rich-like protein 3 [Larimichthys crocea])	45.156	5.49683	3.92391e-15	4.10854e-13	up	3.55333	97.08
transcript_HQ_AG_Trans_transcript8072_f2p0_2717	ethanolamine-phosphate phospho-lyase [Larimichthys crocea])	0.017	-5.87039	4.03065e-15	4.20093e-13	down	4.14333	0.05
transcript_HQ_AG_Trans_transcript3593_f2p0_3533	Cytochrome P450 3A27 [Collichthys lucidus])	0.064	-3.96506	4.13923e-15	4.29441e-13	down	4.23	0.183333
transcript_HQ_AG_Trans_transcript14116_f2p0_1978	non-specific lipid-transfer protein [Larimichthys crocea])	0	-11.512	4.25131e-15	4.39064e-13	down	8.47667	0
transcript_HQ_AG_Trans_transcript26222_f3p0_604		19.453	4.28194	4.3087e-15	4.42978e-13	up	5.57	64.83
transcript_HQ_AG_Trans_transcript16834_f3p0_1701	glutaryl-CoA dehydrogenase, mitochondrial-like [Salarias fasciatus])	0.001	-10.9306	4.47663e-15	4.58169e-13	down	6.92	0
transcript_HQ_AG_Trans_transcript27006_f2p0_485	Tubulin alpha-1C chain Alpha-tubulin 6 [Channa argus])	11.961	3.58029	5.14827e-15	5.24547e-13	up	9.18667	63.2033
transcript_HQ_AG_Trans_transcript7605_f9p0_2757	inositol hexakisphosphate kinase 2 [Larimichthys crocea])	0.002	-9.13184	5.47807e-15	5.55658e-13	down	5.97667	0.00666667
transcript_HQ_AG_Trans_transcript27926_f6p0_335	60S ribosomal protein L21 [Larimichthys crocea])	12.769	3.67455	5.6667e-15	5.72236e-13	up	98.0133	634.32
transcript_HQ_AG_Trans_transcript6998_f2p0_2849	eukaryotic translation initiation factor 4B isoform X1 [Larimichthys crocea])	0.001	-10.9262	6.21291e-15	6.24618e-13	down	3.86	0
transcript_HQ_AG_Trans_transcript27528_f3p0_405	uncharacterized protein LOC116043362, partial [Sander lucioperca])	4.314	2.10895	6.33057e-15	6.33643e-13	up	1584.43	3784.82
transcript_HQ_AG_Trans_transcript20975_f43p0_1240	PREDICTED: aquaporin-1-like [Stegastes partitus])	0.094	-3.40987	7.00987e-15	6.96198e-13	down	28.51	1.73333
transcript_HQ_AG_Trans_transcript13611_f2p0_2024	stomatin-like protein 2, mitochondrial [Larimichthys crocea])	0.105	-3.25698	7.01683e-15	6.96198e-13	down	3.33	0.226667
transcript_HQ_AG_Trans_transcript24617_f2p0_798		13.507	3.7556	7.29664e-15	7.20813e-13	up	0.673333	5.93333
transcript_HQ_AG_Trans_transcript7244_f30p0_2714	Ganglioside GM2 activator Cerebroside sulfate activator protein GM2-AP [Larimichthys crocea])	0.001	-10.397	7.34075e-15	7.22031e-13	down	2.77	0
transcript_HQ_AG_Trans_transcript28541_f2p0_180		26.506	4.72825	7.58011e-15	7.42361e-13	up	86.0167	877.16
transcript_HQ_AG_Trans_transcript23963_f2p0_894	iodotyrosine deiodinase 1 [Larimichthys crocea])	4503.77	12.1369	7.97953e-15	7.78124e-13	up	0	24.84
transcript_HQ_AG_Trans_transcript18652_f4p0_1436	Fibrinogen alpha chain [Collichthys lucidus])	0	-14.2728	8.08744e-15	7.85277e-13	down	86.4867	0
transcript_HQ_AG_Trans_transcript4576_f27p0_3217	cytosolic 10-formyltetrahydrofolate dehydrogenase [Larimichthys crocea])	0.006	-7.32575	8.14289e-15	7.87297e-13	down	422.66	1.78333
transcript_HQ_AG_Trans_transcript25281_f3p0_719		540.351	9.07775	8.34739e-15	8.03649e-13	up	3.61	1168.51
transcript_HQ_AG_Trans_transcript18577_f2p0_1529	Proteasome activator complex subunit 3 [Larimichthys crocea])	12.846	3.68326	8.55241e-15	8.19913e-13	up	1.52	13.1033
transcript_HQ_AG_Trans_transcript14991_f24p0_1832	heat shock cognate 70 kDa protein [Larimichthys crocea])	0	-11.0269	8.94888e-15	8.54317e-13	down	6.6	0
transcript_HQ_AG_Trans_transcript23275_f8p0_971	receptor of activated protein C kinase 1 [Larimichthys crocea])	5792.21	12.4999	9.40558e-15	8.9416e-13	up	0	29.1067
transcript_HQ_AG_Trans_transcript27794_f2p0_358		1945.82	10.9262	1.00064e-14	9.47312e-13	up	0	51.8833
transcript_HQ_AG_Trans_transcript10189_f3p0_2428	sodium-coupled neutral amino acid transporter 3 isoform X1 [Larimichthys crocea])	0.018	-5.80157	1.00692e-14	9.493e-13	down	35.25	0.433333
transcript_HQ_AG_Trans_transcript21432_f2p0_1199	hypothetical protein EYF80_012983 [Liparis tanakae])	15.18	3.92407	1.03635e-14	9.73009e-13	up	2.10333	21.1733
transcript_HQ_AG_Trans_transcript19885_f19p0_1365	cathepsin D [Miichthys miiuy])	0.075	-3.73232	1.04095e-14	9.73308e-13	down	16.7633	0.83
transcript_HQ_AG_Trans_transcript5181_f4p0_3172	Fizzy-related protein-like protein [Larimichthys crocea])	6.529	2.70689	1.11629e-14	1.03947e-12	up	0.49	2.12667
transcript_HQ_AG_Trans_transcript9059_f2p0_2541	eukaryotic translation initiation factor 4E type 3 [Larimichthys crocea])	4.455	2.15542	1.16844e-14	1.0836e-12	up	16.2233	48.12
transcript_HQ_AG_Trans_transcript6465_f10p0_2931	Cleavage and polyadenylation specificity factor subunit 2 [Larimichthys crocea])	4.615	2.20644	1.17955e-14	1.0856e-12	up	1.22	3.74333
transcript_HQ_AG_Trans_transcript23018_f4p0_955	Proteasome activator complex subunit 1 11S regulator complex subunit alpha [Collichthys lucidus])	0	-11.5684	1.18016e-14	1.0856e-12	down	22.0633	0
transcript_HQ_AG_Trans_transcript27969_f2p0_331	hypothetical protein F7725_015867 [Dissostichus mawsoni])	7.376	2.88277	1.28042e-14	1.17308e-12	up	9.24	34.2867
transcript_HQ_AG_Trans_transcript6745_f7p0_2888	transmembrane protein 181 isoform X2 [Larimichthys crocea])	4.029	2.01029	1.3659e-14	1.24637e-12	up	1.31667	3.54
transcript_HQ_AG_Trans_transcript10797_f4p0_2353	tripartite motif-containing protein 16-like [Larimichthys crocea])	0.051	-4.29818	1.3859e-14	1.25956e-12	down	2.53667	0.0833333
transcript_HQ_AG_Trans_transcript15400_f2p0_1872	PREDICTED: THO complex subunit 4-like [Cyprinus carpio])	12.636	3.65949	1.57895e-14	1.4293e-12	up	1.70333	13.9367
transcript_HQ_AG_Trans_transcript4333_f3p0_3352	hypothetical protein E3U43_014293 [Larimichthys crocea])	11.641	3.54111	1.61656e-14	1.45753e-12	up	0.316667	2.45667
transcript_HQ_AG_Trans_transcript12425_f5p0_2147	D-glutamate cyclase, mitochondrial [Larimichthys crocea])	0.001	-10.3736	1.65334e-14	1.4848e-12	down	3.52	0
transcript_HQ_AG_Trans_transcript13032_f1645p0_1811	fibrinogen beta chain precursor [Larimichthys crocea])	0	-14.307	1.69838e-14	1.51925e-12	down	64.6233	0
transcript_HQ_AG_Trans_transcript13933_f3p0_2034	Protein disulfide-isomerase A3 [Larimichthys crocea])	0	-11.9207	1.85921e-14	1.65659e-12	down	11.2267	0
transcript_HQ_AG_Trans_transcript6989_f88p0_2738	Endoplasmin [Collichthys lucidus])	0.001	-10.3547	2.1753e-14	1.93067e-12	down	2.65667	0
transcript_HQ_AG_Trans_transcript8233_f12p0_2660	Aminomethyltransferase, mitochondrial [Collichthys lucidus])	0.034	-4.86167	2.24322e-14	1.9832e-12	down	9.61667	0.213333
transcript_HQ_AG_Trans_transcript26392_f2p0_569	PREDICTED: 5'-3' exoribonuclease 2 isoform X2 [Stegastes partitus])	12.325	3.62351	2.27951e-14	2.00747e-12	up	1.84333	13.76
transcript_HQ_AG_Trans_transcript9777_f12p0_2389	PREDICTED: microtubule-associated protein RP/EB family member 3-like isoform X2 [Lates calcarifer])	6.279	2.65051	2.62868e-14	2.30603e-12	up	3.77	15.52
transcript_HQ_AG_Trans_transcript20223_f18p0_1328	serpin A3-5 [Larimichthys crocea])	0	-14.877	2.99479e-14	2.6171e-12	down	137.527	0
transcript_HQ_AG_Trans_transcript27832_f2p0_352		12.115	3.5987	3.14413e-14	2.73708e-12	up	14.95	97.3667
transcript_HQ_AG_Trans_transcript28334_f7p0_245	ribosomal protein L6, partial [Sparus aurata])	15.383	3.94327	3.18742e-14	2.76417e-12	up	96.6633	644.103
transcript_HQ_AG_Trans_transcript7210_f2p0_2831	mitochondrial basic amino acids transporter-like [Larimichthys crocea])	0.053	-4.23675	3.27094e-14	2.82582e-12	down	48.2233	1.68
transcript_HQ_AG_Trans_transcript2374_f3p0_3920	hemojuvelin [Larimichthys crocea])	0.038	-4.71992	3.3391e-14	2.87377e-12	down	3.97667	0.0966667
transcript_HQ_AG_Trans_transcript10609_f4p0_2356	CCAAT/enhancer-binding protein alpha [Acanthochromis polyacanthus])	0.045	-4.47396	3.47583e-14	2.98016e-12	down	9.87333	0.293333
transcript_HQ_AG_Trans_transcript1408_f3p0_4422	Fibronectin [Larimichthys crocea])	0	-13.5686	3.49251e-14	2.98321e-12	down	14.28	0
transcript_HQ_AG_Trans_transcript6618_f3p0_2907	Testosterone 17-beta-dehydrogenase 3 [Collichthys lucidus])	0.027	-5.21018	3.86599e-14	3.28254e-12	down	4.09	0.0766667
transcript_HQ_AG_Trans_transcript10735_f4p0_2392	Complement factor B [Larimichthys crocea])	0	-13.0483	3.87184e-14	3.28254e-12	down	19.37	0
transcript_HQ_AG_Trans_transcript10047_f36p0_2113	non-specific lipid-transfer protein [Larimichthys crocea])	0	-12.8085	4.45069e-14	3.75927e-12	down	18.98	0
transcript_HQ_AG_Trans_transcript5441_f2p0_3156	hypothetical protein PFLUV_G00189000 [Perca fluviatilis])	17.435	4.12387	4.52063e-14	3.8042e-12	up	0.3	3.50667
transcript_HQ_AG_Trans_transcript19717_f2p0_1425	hypothetical protein FQN60_010349, partial [Etheostoma spectabile])	14.611	3.86897	4.54396e-14	3.80972e-12	up	0.826667	7.90667
transcript_HQ_AG_Trans_transcript19780_f2p0_1390	Lysosome-associated membrane glycoprotein 1 [Larimichthys crocea])	0.049	-4.33712	4.80243e-14	4.01162e-12	down	71.71	2.36333
transcript_HQ_AG_Trans_transcript10371_f13p0_2386	syntaxin-5 isoform X2 [Larimichthys crocea])	4.187	2.06595	5.16158e-14	4.29583e-12	up	2.43333	6.74
transcript_HQ_AG_Trans_transcript7114_f86p0_2604	eukaryotic initiation factor 4A-I [Larimichthys crocea])	0	-12.4379	5.75632e-14	4.77334e-12	down	11.67	0
transcript_HQ_AG_Trans_transcript27268_f3p0_441	LOW QUALITY PROTEIN: vegetative cell wall protein gp1-like [Parambassis ranga])	3.855	1.94689	6.05406e-14	5.00198e-12	up	796.727	1748.16
transcript_HQ_AG_Trans_transcript18978_f9p0_1234	protein AMBP isoform X1 [Larimichthys crocea])	0.001	-9.8148	6.28638e-14	5.16511e-12	down	262.197	0.203333
transcript_HQ_AG_Trans_transcript6188_f3p0_2987	phospholipase A1 member A isoform X2 [Larimichthys crocea])	0.087	-3.51706	6.29697e-14	5.16511e-12	down	6.69333	0.383333
transcript_HQ_AG_Trans_transcript28493_f2p0_190		6.193	2.6307	7.00947e-14	5.72885e-12	up	109.883	271.297
transcript_HQ_AG_Trans_transcript2486_f4p0_3874	spartin-like isoform X3 [Larimichthys crocea])	0	-12.3371	7.58454e-14	6.17664e-12	down	7.28333	0
transcript_HQ_AG_Trans_transcript15004_f5p0_1861	uncharacterized protein LOC115579762 [Sparus aurata])	0	-11.4335	7.93659e-14	6.44026e-12	down	8.66333	0
transcript_HQ_AG_Trans_transcript15792_f2p0_1850	dnaJ homolog subfamily C member 2 [Larimichthys crocea])	7.69	2.94305	8.08069e-14	6.53386e-12	up	0.97	4.90667
transcript_HQ_AG_Trans_transcript26375_f17p0_528	uncharacterized protein LOC111657264 [Seriola lalandi dorsalis])	0	-16.5467	8.12055e-14	6.5428e-12	down	1776.33	0
transcript_HQ_AG_Trans_transcript15411_f2p0_1851	actin-related protein 10 [Larimichthys crocea])	26.078	4.70474	8.32908e-14	6.6871e-12	up	0.17	2.91333
transcript_HQ_AG_Trans_transcript12615_f3p0_2162	hypothetical protein E3U43_021661 [Larimichthys crocea])	0	-11.0969	8.87149e-14	7.09751e-12	down	5.92667	0
transcript_HQ_AG_Trans_transcript23562_f2p0_935		115.059	6.84623	9.03249e-14	7.20095e-12	up	1.46667	100.96
transcript_HQ_AG_Trans_transcript16696_f7p0_1713	calumenin isoform X2 [Larimichthys crocea])	0	-11.7415	9.1332e-14	7.25578e-12	down	11.5833	0
transcript_HQ_AG_Trans_transcript18955_f6p0_1468	Microfibril-associated glycoprotein 4 36 kDa microfibril-associated glycoprotein [Larimichthys crocea])	74.451	6.21821	9.9471e-14	7.85263e-12	up	6.30667	294.9
transcript_HQ_AG_Trans_transcript5695_f15p0_3046	RNA-binding protein 5 [Larimichthys crocea])	0.001	-10.0101	9.9536e-14	7.85263e-12	down	1.86333	0
transcript_HQ_AG_Trans_transcript33_f3p0_7793	spectrin alpha chain, non-erythrocytic 1 isoform X6 [Larimichthys crocea])	0.105	-3.25612	1.03425e-13	8.1312e-12	down	2.17333	0.15
transcript_HQ_AG_Trans_transcript12539_f2p0_2155	adenosylhomocysteinase [Larimichthys crocea])	2653.04	11.3734	1.18176e-13	9.25891e-12	up	0	5.13
transcript_HQ_AG_Trans_transcript16035_f2p0_1752	transcription factor BTF3 isoform X1 [Larimichthys crocea])	11.757	3.5554	1.35334e-13	1.05667e-11	up	0.333333	2.58
transcript_HQ_AG_Trans_transcript17598_f7p0_1624	ras-related protein ORAB-1 [Takifugu rubripes])	9.957	3.31575	1.37077e-13	1.06662e-11	up	1.74333	11.5467
transcript_HQ_AG_Trans_transcript3272_f2p0_3613	RNA-binding protein 5 [Larimichthys crocea])	0.014	-6.17794	1.40494e-13	1.08602e-11	down	1.40333	0.01
transcript_HQ_AG_Trans_transcript26925_f3p0_487	Wap65-2 precursor [Larimichthys crocea])	28620.3	14.8048	1.40526e-13	1.08602e-11	up	0	375.727
transcript_HQ_AG_Trans_transcript28095_f2p0_305		9.055	3.17866	1.41148e-13	1.08713e-11	up	12.3433	55.3
transcript_HQ_AG_Trans_transcript28104_f4p0_303	chymotrypsin-like elastase family member 2A [Myripristis murdjan])	0	-12.6265	1.43212e-13	1.09929e-11	down	504.48	0
transcript_HQ_AG_Trans_transcript27489_f3p0_410	NADH dehydrogenase [ubiquinone] 1 beta subcomplex subunit 5, mitochondrial Complex I-SGDH [Larimichthys crocea])	5.383	2.42829	1.45446e-13	1.11268e-11	up	29.5333	87.84
transcript_HQ_AG_Trans_transcript3080_f2p0_3671	putative ATP-dependent RNA helicase an3 isoform X6 [Larimichthys crocea])	14.887	3.89602	1.5081e-13	1.14985e-11	up	3.83667	37.5833
transcript_HQ_AG_Trans_transcript13770_f2p0_2017	CD276 antigen-like isoform X2 [Larimichthys crocea])	0.048	-4.38356	1.5359e-13	1.16713e-11	down	6.81667	0.21
transcript_HQ_AG_Trans_transcript7751_f2p0_2754	tax1-binding protein 1 [Larimichthys crocea])	0	-11.1409	1.67198e-13	1.2663e-11	down	4.51333	0
transcript_HQ_AG_Trans_transcript7373_f2p0_2757	ATP-dependent RNA helicase DDX24 [Larimichthys crocea])	5.015	2.32616	1.69211e-13	1.27729e-11	up	0.786667	2.63333
transcript_HQ_AG_Trans_transcript19748_f17p0_1315	actin cytoskeleton-regulatory complex protein PAN1 isoform X1 [Larimichthys crocea])	0.138	-2.85443	1.72694e-13	1.29927e-11	down	17.6567	1.56667
transcript_HQ_AG_Trans_transcript11150_f5p0_2282	tripartite motif-containing protein 16-like [Larimichthys crocea])	0.053	-4.2302	1.73804e-13	1.3033e-11	down	1.87333	0.0633333
transcript_HQ_AG_Trans_transcript26198_f3p0_586	Cytochrome c oxidase subunit 4 isoform 1, mitochondrial [Collichthys lucidus])	2763.11	11.4321	1.87815e-13	1.40373e-11	up	0	27.34
transcript_HQ_AG_Trans_transcript22415_f2p0_1113	LOW QUALITY PROTEIN: coiled-coil domain-containing protein 86 [Epinephelus lanceolatus])	22.867	4.51522	2.00101e-13	1.49066e-11	up	0.21	3.35
transcript_HQ_AG_Trans_transcript23378_f2p0_956	UDP-glucuronosyltransferase 2A2 [Collichthys lucidus])	0	-11.8162	2.03498e-13	1.511e-11	down	25.6467	0
transcript_HQ_AG_Trans_transcript9488_f31p0_2399	hyaluronan-binding protein 2-like [Larimichthys crocea])	0	-16.1515	2.06322e-13	1.52699e-11	down	165.38	0
transcript_HQ_AG_Trans_transcript28298_f19p0_185		0	-11.6343	2.07405e-13	1.53002e-11	down	1770.68	0
transcript_HQ_AG_Trans_transcript2290_f6p0_3978	hypothetical protein E3U43_016963 [Larimichthys crocea])	0.022	-5.48791	2.09884e-13	1.54329e-11	down	56.9267	0.87
transcript_HQ_AG_Trans_transcript5885_f8p0_2861	chloride intracellular channel protein 5 [Larimichthys crocea])	0.256	-1.96506	2.25149e-13	1.6502e-11	down	21.48	3.65
transcript_HQ_AG_Trans_transcript7779_f3p0_2724	UDP-glucuronosyltransferase 2C1 isoform X1 [Larimichthys crocea])	0.001	-10.0798	2.30603e-13	1.68473e-11	down	2.21667	0
transcript_HQ_AG_Trans_transcript6391_f4p0_2959	serine/threonine-protein kinase STK11 [Larimichthys crocea])	6.394	2.67677	2.35607e-13	1.71418e-11	up	0.53	2.24
transcript_HQ_AG_Trans_transcript22326_f2p0_1096		19.941	4.31766	2.36143e-13	1.71418e-11	up	0.503333	6.47
transcript_HQ_AG_Trans_transcript7965_f6p0_2690	Polypeptide N-acetylgalactosaminyltransferase 16 [Collichthys lucidus])	0.047	-4.40143	2.45222e-13	1.77442e-11	down	7.88667	0.25
transcript_HQ_AG_Trans_transcript5120_f2p0_3205	Kinesin-like protein KIF20A [Larimichthys crocea])	33.51	5.06654	2.51924e-13	1.81713e-11	up	0.383333	8.28667
transcript_HQ_AG_Trans_transcript11972_f10p0_2206	neutrophil cytosol factor 2 [Larimichthys crocea])	0.023	-5.44393	2.97313e-13	2.13232e-11	down	1.64667	0.03
transcript_HQ_AG_Trans_transcript7850_f22p0_2726	pre-mRNA-splicing factor ATP-dependent RNA helicase DHX15 isoform X1 [Larimichthys crocea])	0.001	-9.67891	2.97499e-13	2.13232e-11	down	1.67333	0
transcript_HQ_AG_Trans_transcript2258_f2p0_3936	myocardial zonula adherens protein isoform X2 [Larimichthys crocea])	0.098	-3.3448	2.98606e-13	2.13353e-11	down	1.42333	0.0933333
transcript_HQ_AG_Trans_transcript10063_f7p0_2422	tripartite motif-containing protein 16 [Larimichthys crocea])	0.014	-6.11561	3.08916e-13	2.20028e-11	down	11.6533	0.113333
transcript_HQ_AG_Trans_transcript6691_f4p0_2914	cyclin-T2-like [Archocentrus centrarchus])	9.443	3.23928	3.44413e-13	2.44544e-11	up	1.60667	9.96333
transcript_HQ_AG_Trans_transcript5293_f5p0_3156	Epoxide hydrolase 1 [Collichthys lucidus])	0	-11.8562	3.55171e-13	2.51397e-11	down	6.41	0
transcript_HQ_AG_Trans_transcript24995_f6p0_756	chymotrypsin A-like [Sander lucioperca])	0	-16.1297	3.57478e-13	2.52244e-11	down	712.5	0
transcript_HQ_AG_Trans_transcript25713_f8p0_654	Chymotrypsin-C [Larimichthys crocea])	0	-14.0874	3.65236e-13	2.5692e-11	down	218.137	0
transcript_HQ_AG_Trans_transcript1391_f3p0_4433	L-fucose kinase isoform X1 [Larimichthys crocea])	0.111	-3.17371	3.89689e-13	2.73276e-11	down	5.05667	0.38
transcript_HQ_AG_Trans_transcript15688_f29p0_1800	hypothetical protein D9C73_005111 [Collichthys lucidus])	0.004	-8.02805	3.96087e-13	2.76908e-11	down	36.03	0.09
transcript_HQ_AG_Trans_transcript6080_f52p0_2975	membrane-associated progesterone receptor component 1 [Larimichthys crocea])	0.007	-7.06521	3.99629e-13	2.78526e-11	down	26.53	0.133333
transcript_HQ_AG_Trans_transcript1262_f3p0_4589	Zinc finger and BTB domain-containing protein 38 [Larimichthys crocea])	0.051	-4.29263	4.10309e-13	2.85096e-11	down	0.746667	0.0233333
transcript_HQ_AG_Trans_transcript28280_f16p0_222		17.679	4.14396	4.30751e-13	2.98387e-11	up	148.95	1134.45
transcript_HQ_AG_Trans_transcript24444_f2p0_822	LOW QUALITY PROTEIN: coiled-coil domain-containing protein 86 [Epinephelus lanceolatus])	11.937	3.57735	4.50018e-13	3.10786e-11	up	1.88333	14.6067
transcript_HQ_AG_Trans_transcript26655_f2p0_533	Protein STPG4 [Larimichthys crocea])	14.215	3.8293	4.53844e-13	3.12478e-11	up	2.48	20.7667
transcript_HQ_AG_Trans_transcript13454_f13p0_2056	BTB/POZ domain-containing protein 10 isoform X1 [Larimichthys crocea])	5.404	2.43405	4.56349e-13	3.12579e-11	up	2.13333	7.62667
transcript_HQ_AG_Trans_transcript232_f4p0_5903	ceramide kinase [Larimichthys crocea])	4.684	2.22766	4.56741e-13	3.12579e-11	up	0.733333	2.28667
transcript_HQ_AG_Trans_transcript5216_f2p0_3142	tax1-binding protein 1 [Larimichthys crocea])	0.001	-9.93259	4.81632e-13	3.2802e-11	down	1.7	0
transcript_HQ_AG_Trans_transcript9060_f8p0_2558	BAG family molecular chaperone regulator 4 [Collichthys lucidus])	0.145	-2.78368	4.82191e-13	3.2802e-11	down	5.42667	0.523333
transcript_HQ_AG_Trans_transcript26472_f8p0_553	elastase-1-like isoform X1 [Notolabrus celidotus])	0	-11.6072	5.83445e-13	3.95715e-11	down	54.85	0
transcript_HQ_AG_Trans_transcript19470_f4p0_1451	Protein crumbs-like protein 3 [Larimichthys crocea])	0.156	-2.67763	5.91846e-13	4.00218e-11	down	7.68667	0.773333
transcript_HQ_AG_Trans_transcript22986_f8p0_957	Ribosomal RNA-processing protein 7 -like protein A [Collichthys lucidus])	10.744	3.42551	6.21335e-13	4.18913e-11	up	1.69333	11.7
transcript_HQ_AG_Trans_transcript21530_f2p0_1198	eukaryotic translation initiation factor 3 subunit J-B [Epinephelus lanceolatus])	4.306	2.10618	6.37798e-13	4.2874e-11	up	3.62667	10.1
transcript_HQ_AG_Trans_transcript24033_f2p0_881	Alpha-1-antitrypsin-like protein [Larimichthys crocea])	24.389	4.60815	6.43603e-13	4.31366e-11	up	45.9867	720.9
transcript_HQ_AG_Trans_transcript25968_f7p0_621	Elastase-1 [Larimichthys crocea])	0	-12.3824	6.55334e-13	4.37937e-11	down	74.28	0
transcript_HQ_AG_Trans_transcript1600_f4p0_4256	carnitine palmitoyltransferase 1 alpha, partial [Sciaenops ocellatus])	17.324	4.11471	6.87608e-13	4.57807e-11	up	1.49	17.3567
transcript_HQ_AG_Trans_transcript14403_f2p0_1956	zinc finger protein ubi-d4 isoform X2 [Echeneis naucrates])	7.344	2.87649	6.89098e-13	4.57807e-11	up	1.16	5.55
transcript_HQ_AG_Trans_transcript25096_f2p0_744	THO complex subunit 7 homolog [Seriola dumerili])	5.494	2.45798	7.15699e-13	4.74093e-11	up	6.72667	23
transcript_HQ_AG_Trans_transcript19231_f6p0_1429	26S proteasome non-ATPase regulatory subunit 7 26S proteasome regulatory subunit RPN8 [Collichthys lucidus])	0.001	-9.69172	7.33641e-13	4.84565e-11	down	3.55667	0
transcript_HQ_AG_Trans_transcript7783_f4p0_2723	ephexin-1 isoform X1 [Larimichthys crocea])	0.048	-4.36784	7.44598e-13	4.90377e-11	down	4.70333	0.153333
transcript_HQ_AG_Trans_transcript6859_f22p0_2856	SH3 domain-binding glutamic acid-rich-like protein 3 [Labrus bergylta])	0.001	-9.99299	7.74825e-13	5.08809e-11	down	1.96333	0
transcript_HQ_AG_Trans_transcript25759_f16p0_633	Uridine-cytidine kinase 2-A [Anabarilius grahami])	7.896	2.98118	7.84474e-13	5.13661e-11	up	5.73333	28.1
transcript_HQ_AG_Trans_transcript28150_f7p0_295	60S ribosomal protein L11 isoform X2 [Notolabrus celidotus])	4238.46	12.0493	8.21161e-13	5.36138e-11	up	0	183.44
transcript_HQ_AG_Trans_transcript25566_f5p0_677	Nidogen-1 [Collichthys lucidus])	4.652	2.21786	8.33557e-13	5.41806e-11	up	30.36	87.12
transcript_HQ_AG_Trans_transcript26562_f2p0_547	Chymotrypsin-like elastase family member 3B [Collichthys lucidus])	0	-13.0224	8.34612e-13	5.41806e-11	down	143.997	0
transcript_HQ_AG_Trans_transcript15842_f3p0_1804	importin subunit alpha-1 [Larimichthys crocea])	14.414	3.8494	8.47585e-13	5.48661e-11	up	1.01667	9.84333
transcript_HQ_AG_Trans_transcript22343_f5p0_1099	Selenium-binding protein 1 [Larimichthys crocea])	0	-11.3623	8.53474e-13	5.50903e-11	down	16.3367	0
transcript_HQ_AG_Trans_transcript1149_f8p0_4581	arrestin domain-containing protein 3 [Larimichthys crocea])	0.001	-9.96476	8.72081e-13	5.61319e-11	down	1.16	0
transcript_HQ_AG_Trans_transcript15736_f61p0_1793	serpin A3-5 [Larimichthys crocea])	0	-13.5541	9.73182e-13	6.24624e-11	down	38.6133	0
transcript_HQ_AG_Trans_transcript27318_f2p0_434		1159.55	10.1793	9.99255e-13	6.38643e-11	up	0	20.1567
transcript_HQ_AG_Trans_transcript19831_f6p0_1419	serine/arginine-rich splicing factor 3 isoform X1 [Larimichthys crocea])	27.326	4.77219	1.00065e-12	6.38643e-11	up	0.866667	15.8833
transcript_HQ_AG_Trans_transcript26284_f16p0_537		14.15	3.82272	1.03558e-12	6.57484e-11	up	20.6467	173.663
transcript_HQ_AG_Trans_transcript17833_f3p0_1599	ATP synthase subunit alpha, mitochondrial [Collichthys lucidus])	0	-11.5823	1.03595e-12	6.57484e-11	down	11.4333	0
transcript_HQ_AG_Trans_transcript25173_f8p0_742	PREDICTED: 60S ribosomal protein L8 [Lates calcarifer])	9411.75	13.2002	1.05386e-12	6.66987e-11	up	0	68.43
transcript_HQ_AG_Trans_transcript22813_f3p0_1124	diablo homolog, mitochondrial isoform X1 [Larimichthys crocea])	0.001	-10.1205	1.08622e-12	6.85555e-11	down	6.53667	0
transcript_HQ_AG_Trans_transcript13165_f12p0_2076	alkylglycerol monooxygenase [Larimichthys crocea])	0.056	-4.16377	1.09844e-12	6.91346e-11	down	20.3033	0.743333
transcript_HQ_AG_Trans_transcript2218_f3p0_4003	Ectonucleotide pyrophosphatase/phosphodiesterase family member 1 [Collichthys lucidus])	0.064	-3.95869	1.11203e-12	6.97967e-11	down	14.5233	0.633333
transcript_HQ_AG_Trans_transcript14864_f2p0_1918	leucine-rich repeat protein 1 [Parambassis ranga])	36.648	5.19566	1.1511e-12	7.20502e-11	up	1.70333	39.32
transcript_HQ_AG_Trans_transcript10396_f2p0_2396		0.094	-3.40747	1.19698e-12	7.47156e-11	down	3.46	0.223333
transcript_HQ_AG_Trans_transcript6088_f2p0_3027	DNA repair endonuclease XPF [Larimichthys crocea])	5.89	2.55828	1.20348e-12	7.4916e-11	up	0.48	1.87333
transcript_HQ_AG_Trans_transcript13874_f2p0_2010	Angiopoietin-related protein 2 [Collichthys lucidus])	0.073	-3.76812	1.29356e-12	8.02634e-11	down	3.28	0.16
transcript_HQ_AG_Trans_transcript13320_f7p0_2075	uncharacterized protein LOC104927002 isoform X1 [Larimichthys crocea])	0.145	-2.78453	1.29645e-12	8.02634e-11	down	8.72667	0.84
transcript_HQ_AG_Trans_transcript11254_f3p0_2291	tripartite motif-containing protein 16 [Larimichthys crocea])	0.037	-4.7583	1.37376e-12	8.48182e-11	down	4.93667	0.12
transcript_HQ_AG_Trans_transcript26328_f169p0_500	hypothetical protein D9C73_021695 [Collichthys lucidus])	3.497	1.80615	1.4428e-12	8.88395e-11	up	3321.55	6823.53
transcript_HQ_AG_Trans_transcript15623_f4p0_1838	Prosaposin Proactivator polypeptide [Collichthys lucidus])	0.181	-2.46285	1.56784e-12	9.60876e-11	down	7.48667	0.89
transcript_HQ_AG_Trans_transcript12442_f2p0_2153	Solute carrier family 25 member 38-A [Collichthys lucidus])	36.374	5.18483	1.56897e-12	9.60876e-11	up	2.30667	52.9367
transcript_HQ_AG_Trans_transcript5607_f7p0_3091	F-box only protein 31 [Collichthys lucidus])	0.002	-9.36036	1.62853e-12	9.94672e-11	down	1.17	0
transcript_HQ_AG_Trans_transcript28450_f2p0_216		617.92	9.27128	1.63628e-12	9.96729e-11	up	0.813333	155.843
transcript_HQ_AG_Trans_transcript15788_f2p0_1821	4-hydroxyphenylpyruvate dioxygenase [Larimichthys crocea])	693.596	9.43795	1.78097e-12	1.08197e-10	up	0.01	5.57333
transcript_HQ_AG_Trans_transcript12728_f2p0_2148	uncharacterized protein C2orf72 homolog isoform X1 [Larimichthys crocea])	0.124	-3.01059	1.85847e-12	1.12604e-10	down	2.76667	0.233333
transcript_HQ_AG_Trans_transcript8462_f3p0_2638	hypothetical protein FQN60_010309, partial [Etheostoma spectabile])	23.173	4.53438	1.94268e-12	1.17392e-10	up	0.173333	2.65
transcript_HQ_AG_Trans_transcript10912_f2p0_2319	inosine-5'-monophosphate dehydrogenase 2 isoform X2 [Larimichthys crocea])	8.085	3.01521	1.95478e-12	1.17811e-10	up	1.05333	5.60333
transcript_HQ_AG_Trans_transcript26916_f2p0_498		6.317	2.65933	1.96411e-12	1.1806e-10	up	4.51667	16.4833
transcript_HQ_AG_Trans_transcript25838_f2p0_635		13.296	3.73289	1.97669e-12	1.18502e-10	up	20.6933	172.357
transcript_HQ_AG_Trans_transcript25018_f5p0_747	hypothetical protein D9C73_028446 [Collichthys lucidus])	12.951	3.695	2.08705e-12	1.24789e-10	up	103.44	836.927
transcript_HQ_AG_Trans_transcript7987_f2p0_2699	TAF6-like RNA polymerase II p300/CBP-associated factor-associated factor [Collichthys lucidus])	6.414	2.6813	2.09715e-12	1.24873e-10	up	0.93	3.91333
transcript_HQ_AG_Trans_transcript11983_f34p0_2156	Aspartate--tRNA ligase, cytoplasmic [Collichthys lucidus])	0.001	-10.2453	2.09944e-12	1.24873e-10	down	3.26667	0
transcript_HQ_AG_Trans_transcript8293_f3p0_2584	protein lin-9 homolog isoform X1 [Larimichthys crocea])	5.727	2.51786	2.37885e-12	1.41122e-10	up	0.726667	2.73
transcript_HQ_AG_Trans_transcript18342_f2p0_1551	disabled homolog 2 isoform X2 [Larimichthys crocea])	41.84	5.3868	2.38703e-12	1.41239e-10	up	6.75	177.02
transcript_HQ_AG_Trans_transcript2160_f2p0_3856	plakophilin-3 isoform X1 [Larimichthys crocea])	0.095	-3.39412	2.41556e-12	1.42556e-10	down	3.96333	0.25
transcript_HQ_AG_Trans_transcript10220_f24p0_2400	Cytochrome P450 2J2 [Larimichthys crocea])	0.104	-3.26172	2.48364e-12	1.46194e-10	down	32.3033	2.27667
transcript_HQ_AG_Trans_transcript28294_f15p0_228	Chymotrypsin-like elastase family member 2A [Larimichthys crocea])	0.001	-10.2577	2.49435e-12	1.46445e-10	down	278.307	0
transcript_HQ_AG_Trans_transcript4514_f2p0_3331	MAP7 domain-containing protein 1 isoform X5 [Larimichthys crocea])	3.77	1.91438	2.54994e-12	1.49323e-10	up	3.88	9.8
transcript_HQ_AG_Trans_transcript5226_f4p0_3162	glycogen phosphorylase, brain form [Seriola dumerili])	0.164	-2.60975	2.68037e-12	1.56225e-10	down	1.79667	0.196667
transcript_HQ_AG_Trans_transcript28272_f2p0_260		4.986	2.31784	2.68157e-12	1.56225e-10	up	201.27	461.96
transcript_HQ_AG_Trans_transcript27606_f3p0_394		10.871	3.44244	2.74378e-12	1.59088e-10	up	39.2333	233.59
transcript_HQ_AG_Trans_transcript21423_f2p0_1222		79.803	6.31837	2.7447e-12	1.59088e-10	up	1.59	77.95
transcript_HQ_AG_Trans_transcript11728_f3p0_2239	cytosolic 10-formyltetrahydrofolate dehydrogenase [Larimichthys crocea])	0.06	-4.05073	2.8471e-12	1.64364e-10	down	132.163	5.18667
transcript_HQ_AG_Trans_transcript22787_f10p0_1038	phospholipid hydroperoxide glutathione peroxidase isoform X2 [Larimichthys crocea])	0.128	-2.96715	2.8502e-12	1.64364e-10	down	30.0967	2.51333
transcript_HQ_AG_Trans_transcript24144_f3p0_874		29.428	4.8791	2.87384e-12	1.64943e-10	up	1.13667	20.6033
transcript_HQ_AG_Trans_transcript26544_f2p0_548	protein AMBP isoform X2 [Larimichthys crocea])	795.519	9.63575	2.87476e-12	1.64943e-10	up	0.25	109.157
transcript_HQ_AG_Trans_transcript27902_f4p0_337	60S ribosomal protein L22-like 1 [Sparus aurata])	2751.04	11.4258	2.89825e-12	1.65872e-10	up	0	82.7733
transcript_HQ_AG_Trans_transcript9982_f3p0_2440	thimet oligopeptidase [Larimichthys crocea])	95.681	6.58016	2.92256e-12	1.66843e-10	up	0.08	4.72
transcript_HQ_AG_Trans_transcript16958_f12p0_1695	ras-related protein Rap-1b [Oncorhynchus mykiss])	0.001	-10.1532	2.97253e-12	1.6927e-10	down	4.03	0
transcript_HQ_AG_Trans_transcript24766_f2p0_778	tubulin alpha-1C chain-like [Larimichthys crocea])	26.015	4.70125	3.01688e-12	1.71366e-10	up	5.51667	92.0333
transcript_HQ_AG_Trans_transcript18800_f4p0_1501	uncharacterized protein LOC104937486 [Larimichthys crocea])	0.048	-4.36778	3.02665e-12	1.71412e-10	down	8.72667	0.276667
transcript_HQ_AG_Trans_transcript27415_f2p0_418	uncharacterized protein LOC113155049 [Anabas testudineus])	0	-11.5972	3.03277e-12	1.71412e-10	down	96.49	0
transcript_HQ_AG_Trans_transcript28563_f3p0_165		12.605	3.65595	3.18263e-12	1.79436e-10	up	109.433	525.607
transcript_HQ_AG_Trans_transcript12832_f8p0_2126	PREDICTED: eukaryotic peptide chain release factor subunit 1 [Stegastes partitus])	8.623	3.10826	3.35108e-12	1.88465e-10	up	5.20667	29.7233
transcript_HQ_AG_Trans_transcript10442_f3p0_2411	Equilibrative nucleoside transporter 3 Solute carrier family 29 member 3 [Larimichthys crocea])	4.958	2.30974	3.42023e-12	1.91879e-10	up	1.02333	3.37333
transcript_HQ_AG_Trans_transcript7946_f4p0_2691	Nucleolar RNA helicase 2 [Collichthys lucidus])	0.001	-10.5618	3.44343e-12	1.92705e-10	down	3.07333	0
transcript_HQ_AG_Trans_transcript19580_f5p0_1420		0.001	-10.7683	3.56025e-12	1.98753e-10	down	7.50667	0
transcript_HQ_AG_Trans_transcript27278_f2p0_437		33.166	5.05163	3.60176e-12	2.00578e-10	up	0.873333	17.1567
transcript_HQ_AG_Trans_transcript14417_f2p0_1959	insulin-like growth factor binding protein 2 [Micropogonias undulatus])	0.024	-5.40954	3.65583e-12	2.03091e-10	down	16.1267	0.263333
transcript_HQ_AG_Trans_transcript28034_f2p0_317		17.397	4.12075	3.71288e-12	2.05723e-10	up	6.60333	57.67
transcript_HQ_AG_Trans_transcript26384_f2p0_563		265.69	8.0536	3.72969e-12	2.05723e-10	up	0.61	98.88
transcript_HQ_AG_Trans_transcript1022_f9p0_4704	choline dehydrogenase [Sciaenops ocellatus])	0.251	-1.99441	3.73037e-12	2.05723e-10	down	18.6967	3.16667
transcript_HQ_AG_Trans_transcript11619_f231p0_2041	TSC22 domain family protein 3 Glucocorticoid-induced leucine zipper protein [Larimichthys crocea])	0.079	-3.66317	3.84273e-12	2.11406e-10	down	10.81	0.563333
transcript_HQ_AG_Trans_transcript20681_f11p0_1279	alcohol dehydrogenase [NADP(+)] A isoform X1 [Larimichthys crocea])	0.001	-9.90783	3.88534e-12	2.13234e-10	down	4.81333	0
transcript_HQ_AG_Trans_transcript22140_f2p0_1119		5.526	2.46629	3.99175e-12	2.18546e-10	up	14.5633	51.4167
transcript_HQ_AG_Trans_transcript18674_f2p0_1514	complement factor H-related protein 1 isoform X3 [Larimichthys crocea])	0.237	-2.07612	4.15218e-12	2.26783e-10	down	39.6167	6.15667
transcript_HQ_AG_Trans_transcript28229_f3p0_271		12.341	3.62535	4.34912e-12	2.3697e-10	up	272.42	1547.6
transcript_HQ_AG_Trans_transcript4529_f2p0_3296	solute carrier family 40 member 1 [Larimichthys crocea])	0.015	-6.08627	4.42535e-12	2.40546e-10	down	27.4133	0.27
transcript_HQ_AG_Trans_transcript10884_f2p0_2328	poly(U)-binding-splicing factor PUF60 isoform X1 [Larimichthys crocea])	689.095	9.42856	4.72953e-12	2.56467e-10	up	0	1.20333
transcript_HQ_AG_Trans_transcript3625_f4p0_3470	solute carrier family 43 member 3 [Larimichthys crocea])	0.153	-2.7126	4.87042e-12	2.63478e-10	down	4.34333	0.433333
transcript_HQ_AG_Trans_transcript7397_f67p0_2676	glutamate dehydrogenase, mitochondrial [Larimichthys crocea])	0.03	-5.05149	5.19123e-12	2.80166e-10	down	175.92	3.57667
transcript_HQ_AG_Trans_transcript18339_f4p0_1554	SUZ domain-containing protein 1 [Larimichthys crocea])	597.289	9.22229	5.22523e-12	2.81333e-10	up	0	1.66
transcript_HQ_AG_Trans_transcript17524_f20p0_1562	beta-2-glycoprotein 1 [Larimichthys crocea])	0	-12.0507	5.27939e-12	2.83577e-10	down	31.0867	0.00333333
transcript_HQ_AG_Trans_transcript25087_f2p0_739		8.905	3.15455	5.30531e-12	2.84297e-10	up	3.21333	18.1133
transcript_HQ_AG_Trans_transcript9456_f12p0_2437	ATPase family AAA domain-containing protein 3A [Larimichthys crocea])	8.588	3.10229	5.34692e-12	2.85853e-10	up	0.286667	1.64667
transcript_HQ_AG_Trans_transcript777_f7p0_4979	putative ATP-dependent RNA helicase DDX17 [Larimichthys crocea])	0.095	-3.38863	5.54776e-12	2.95893e-10	down	3.02667	0.193333
transcript_HQ_AG_Trans_transcript16693_f4p0_1711	hyaluronan-binding protein 2-like [Larimichthys crocea])	0.011	-6.49266	5.56713e-12	2.96231e-10	down	280.463	2.13667
transcript_HQ_AG_Trans_transcript18228_f2p0_1567	cytochrome b5 [Larimichthys crocea])	15.547	3.95854	5.59234e-12	2.96878e-10	up	0.406667	4.22333
transcript_HQ_AG_Trans_transcript14343_f2p0_1802	N-lysine methyltransferase SMYD2-A [Larimichthys crocea])	941.428	9.87871	5.71047e-12	3.02442e-10	up	0	2.16333
transcript_HQ_AG_Trans_transcript20998_f2p0_1250	hypothetical protein PFLUV_G00173840 [Perca fluviatilis])	0	-13.328	5.94515e-12	3.14139e-10	down	51.2667	0
transcript_HQ_AG_Trans_transcript28092_f3p0_308		17.653	4.14182	6.1488e-12	3.24146e-10	up	11.4733	100.457
transcript_HQ_AG_Trans_transcript28087_f7p0_309		22.025	4.46105	6.25976e-12	3.29231e-10	up	11.1267	122.35
transcript_HQ_AG_Trans_transcript27495_f8p0_374		823.992	9.68649	6.29887e-12	3.30524e-10	up	0	19.9067
transcript_HQ_AG_Trans_transcript19244_f4p0_1457	snRNA-activating protein complex subunit 1 [Larimichthys crocea])	5.617	2.48978	6.36146e-12	3.33039e-10	up	0.9	3.3
transcript_HQ_AG_Trans_transcript15138_f3p0_1901	DNA replication complex GINS protein SLD5 [Seriola dumerili])	17.338	4.1159	6.4099e-12	3.34803e-10	up	0.58	6.52
transcript_HQ_AG_Trans_transcript8042_f17p0_2693	tRNA (uracil(54)-C(5))-methyltransferase homolog-B [Larimichthys crocea])	0	-14.6344	6.48742e-12	3.37563e-10	down	52.7633	0
transcript_HQ_AG_Trans_transcript26360_f2p0_577		9.196	3.20093	6.49245e-12	3.37563e-10	up	18.9433	103.893
transcript_HQ_AG_Trans_transcript204_f3p0_6079	Solute carrier family 35 member E1 [Collichthys lucidus])	8.296	3.05246	6.54401e-12	3.39467e-10	up	0.27	1.50667
transcript_HQ_AG_Trans_transcript24797_f2p0_764	eukaryotic translation initiation factor 3 subunit H [Larimichthys crocea])	7.388	2.88526	6.6026e-12	3.41726e-10	up	18.66	86.35
transcript_HQ_AG_Trans_transcript10568_f51p0_2307	phosphoglucomutase-1 [Sparus aurata])	0.024	-5.37546	6.69501e-12	3.45721e-10	down	92.07	1.50333
transcript_HQ_AG_Trans_transcript23769_f2p0_909		11.044	3.46513	6.96764e-12	3.58984e-10	up	2.61667	18.0033
transcript_HQ_AG_Trans_transcript3367_f2p0_3593	Kelch-like protein 8 [Collichthys lucidus])	7.644	2.93433	7.00786e-12	3.60239e-10	up	0.35	1.78333
transcript_HQ_AG_Trans_transcript22148_f2p0_1115	H/ACA ribonucleoprotein complex subunit 4 [Collichthys lucidus])	15.327	3.938	7.08737e-12	3.63503e-10	up	3.37333	33.3867
transcript_HQ_AG_Trans_transcript3975_f2p0_3202	Plectin [Takifugu flavidus])	0.069	-3.85179	7.19089e-12	3.67982e-10	down	1.32	0.0633333
transcript_HQ_AG_Trans_transcript16578_f4p0_1747	Cysteine sulfinic acid decarboxylase [Larimichthys crocea])	0.001	-10.9227	7.25215e-12	3.70283e-10	down	6.52	0
transcript_HQ_AG_Trans_transcript19261_f2p0_1460	glycerophosphodiester phosphodiesterase domain-containing protein 5-like isoform X1 [Perca flavescens])	20.947	4.38865	7.41793e-12	3.77898e-10	up	3.40333	45.8933
transcript_HQ_AG_Trans_transcript16248_f3p0_1758	putative RNA-binding protein EIF1AD [Collichthys lucidus])	5.651	2.49861	7.51398e-12	3.81936e-10	up	1.56	5.84667
transcript_HQ_AG_Trans_transcript27398_f11p0_414	hypothetical protein F7725_018056 [Dissostichus mawsoni])	0.006	-7.32687	7.74536e-12	3.92818e-10	down	2945.19	10.3833
transcript_HQ_AG_Trans_transcript7558_f4p0_2774	NADH dehydrogenase [ubiquinone] 1 alpha subcomplex assembly factor 4 [Collichthys lucidus])	9.541	3.25411	7.90303e-12	3.99922e-10	up	0.33	2.05333
transcript_HQ_AG_Trans_transcript2071_f2p0_4082	integrin alpha-5 [Larimichthys crocea])	8.486	3.08503	8.14218e-12	4.11108e-10	up	1.93333	10.77
transcript_HQ_AG_Trans_transcript12773_f9p0_2130	peroxisomal N(1)-acetyl-spermine/spermidine oxidase [Larimichthys crocea])	0.089	-3.48549	8.26154e-12	4.15313e-10	down	5.75333	0.34
transcript_HQ_AG_Trans_transcript16529_f12p0_1734	2-amino-3-carboxymuconate-6-semialdehyde decarboxylase [Larimichthys crocea])	0.181	-2.46496	8.26202e-12	4.15313e-10	down	40.0733	4.74333
transcript_HQ_AG_Trans_transcript18993_f33p0_1476	triosephosphate isomerase [Larimichthys crocea])	0.042	-4.5723	8.3005e-12	4.16326e-10	down	137.54	3.85667
transcript_HQ_AG_Trans_transcript6290_f3p0_2988	protein arginine N-methyltransferase 1 isoform X2 [Larimichthys crocea])	8.989	3.16809	8.47688e-12	4.24236e-10	up	1.99333	12.09
transcript_HQ_AG_Trans_transcript27556_f19p0_269	PREDICTED: 60S ribosomal protein L13 [Stegastes partitus])	13.925	3.79959	8.92936e-12	4.45899e-10	up	77.9633	507.147
transcript_HQ_AG_Trans_transcript23216_f2p0_980	exosome complex component RRP43 [Larimichthys crocea])	10.72	3.42229	9.18747e-12	4.57782e-10	up	2.23	15.1167
transcript_HQ_AG_Trans_transcript4662_f2p0_3271	echinoderm microtubule-associated protein-like 1 isoform X8 [Larimichthys crocea])	0.119	-3.06852	9.22284e-12	4.58539e-10	down	5.88667	0.47
transcript_HQ_AG_Trans_transcript19345_f14p0_1389	Regucalcin [Larimichthys crocea])	0.2	-2.31861	9.44985e-12	4.68799e-10	down	56.7367	7.49667
transcript_HQ_AG_Trans_transcript20678_f2p0_1286	GTPase IMAP family member 8 [Larimichthys crocea])	0.037	-4.74086	9.55868e-12	4.73165e-10	down	2.37667	0.0566667
transcript_HQ_AG_Trans_transcript27295_f3p0_439	hypothetical protein D9C73_028514 [Collichthys lucidus])	23.839	4.57528	9.74134e-12	4.81159e-10	up	1.67	21.6967
transcript_HQ_AG_Trans_transcript3118_f2p0_3733	RRP12-like protein [Larimichthys crocea])	10.942	3.45183	1.029e-11	5.07158e-10	up	0.44	3.28333
transcript_HQ_AG_Trans_transcript7709_f5p0_2748	NAD-dependent protein deacetylase sirtuin-7 [Larimichthys crocea])	11.543	3.52891	1.03411e-11	5.07228e-10	up	0.16	1.23
transcript_HQ_AG_Trans_transcript27669_f2p0_381	N-acetylserotonin O-methyltransferase-like protein [Larimichthys crocea])	93.269	6.54332	1.03552e-11	5.07228e-10	up	0.706667	33.92
transcript_HQ_AG_Trans_transcript6005_f12p0_3024	Transmembrane protease serine 6 [Larimichthys crocea])	0.218	-2.19564	1.03584e-11	5.07228e-10	down	16.6	2.43333
transcript_HQ_AG_Trans_transcript3642_f2p0_3529	PREDICTED: NUAK family SNF1-like kinase 1 [Lates calcarifer])	0.014	-6.20495	1.03825e-11	5.07314e-10	down	3.82333	0.0366667
transcript_HQ_AG_Trans_transcript614_f2p0_5177	sarcoplasmic/endoplasmic reticulum calcium ATPase 2 isoform X1 [Larimichthys crocea])	13.95	3.8022	1.04562e-11	5.09819e-10	up	0.486667	4.68333
transcript_HQ_AG_Trans_transcript7610_f2p0_2763	[Pyruvate dehydrogenase (acetyl-transferring)] kinase isozyme 2, mitochondrial [Collichthys lucidus])	0.163	-2.61533	1.06315e-11	5.16705e-10	down	5.02667	0.553333
transcript_HQ_AG_Trans_transcript3945_f5p0_3438	transducin beta-like protein 3 [Larimichthys crocea])	6.065	2.60044	1.06429e-11	5.16705e-10	up	0.483333	1.96
transcript_HQ_AG_Trans_transcript25567_f2p0_673	Protein AMBP [Larimichthys crocea])	0.206	-2.27938	1.0791e-11	5.22777e-10	down	34.5967	4.36667
transcript_HQ_AG_Trans_transcript12182_f10p0_2184	hypothetical protein E3U43_021661 [Larimichthys crocea])	0	-11.4217	1.08373e-11	5.22925e-10	down	7.03	0
transcript_HQ_AG_Trans_transcript22687_f31p0_1021	60S ribosomal protein L5 [Larimichthys crocea])	5.043	2.33431	1.08401e-11	5.22925e-10	up	17.1067	55.94
transcript_HQ_AG_Trans_transcript64_f15p0_7309	zinc finger protein 106 [Larimichthys crocea])	0.03	-5.07239	1.09415e-11	5.26698e-10	down	0.433333	0.00666667
transcript_HQ_AG_Trans_transcript9444_f5p0_2511	hypothetical protein D9C73_027325 [Collichthys lucidus])	0.274	-1.86717	1.1531e-11	5.53901e-10	down	24.0133	4.37
transcript_HQ_AG_Trans_transcript11033_f3p0_2303	tripartite motif-containing protein 16-like [Maylandia zebra])	0.033	-4.92548	1.16341e-11	5.57678e-10	down	1.09667	0.0266667
transcript_HQ_AG_Trans_transcript20108_f6p0_1367	UDP-glucuronic acid/UDP-N-acetylgalactosamine transporter [Larimichthys crocea])	0.183	-2.44958	1.19118e-11	5.69007e-10	down	9.59	1.16
transcript_HQ_AG_Trans_transcript14019_f2p0_1987	Acyl-CoA synthetase family member 2, mitochondrial [Larimichthys crocea])	0.024	-5.35603	1.19282e-11	5.69007e-10	down	3.24	0.05
transcript_HQ_AG_Trans_transcript4976_f2p0_3218	methylenetetrahydrofolate reductase [Larimichthys crocea])	3.766	1.91293	1.19456e-11	5.69007e-10	up	2.04	5.15333
transcript_HQ_AG_Trans_transcript24767_f12p0_777	plasminogen, partial [Epinephelus bruneus])	3.952	1.98272	1.21739e-11	5.78667e-10	up	49.1267	122.433
transcript_HQ_AG_Trans_transcript27024_f2p0_501		121.413	6.92378	1.24215e-11	5.89202e-10	up	2.37	169.5
transcript_HQ_AG_Trans_transcript28494_f5p0_204		0.025	-5.29552	1.2926e-11	6.11859e-10	down	3356.98	36.4367
transcript_HQ_AG_Trans_transcript10394_f63p0_2339	epidermal retinol dehydrogenase 2 isoform X2 [Larimichthys crocea])	0.014	-6.12352	1.29696e-11	6.12646e-10	down	34.6033	0.34
transcript_HQ_AG_Trans_transcript19919_f2p0_1380		869.283	9.76368	1.32826e-11	6.26127e-10	up	0	2.78
transcript_HQ_AG_Trans_transcript23805_f6p0_910	Elastase-1 [Larimichthys crocea])	0.008	-6.96439	1.3403e-11	6.30495e-10	down	58.7533	0.303333
transcript_HQ_AG_Trans_transcript24875_f9p0_769	fibrinogen beta chain [Oreochromis aureus])	7.831	2.96923	1.34783e-11	6.32729e-10	up	305.52	1541.52
transcript_HQ_AG_Trans_transcript28453_f2p0_210	60S ribosomal protein L29 [Larimichthys crocea])	1397.78	10.4489	1.39715e-11	6.54527e-10	up	0	193.627
transcript_HQ_AG_Trans_transcript16677_f2p0_1724	PREDICTED: filamin A-interacting protein 1-like isoform X3 [Lates calcarifer])	0.052	-4.26135	1.4014e-11	6.55169e-10	down	2.14667	0.0733333
transcript_HQ_AG_Trans_transcript10466_f3p0_2403	Multiple inositol polyphosphate phosphatase 1 [Larimichthys crocea])	0.096	-3.37808	1.4321e-11	6.68147e-10	down	17.3033	1.10333
transcript_HQ_AG_Trans_transcript15260_f2p0_1881	hypothetical protein PFLUV_G00157190 [Perca fluviatilis])	21.373	4.41769	1.45693e-11	6.78257e-10	up	0.13	1.85
transcript_HQ_AG_Trans_transcript11219_f10p0_2308	hypothetical protein D5F01_LYC19976 [Larimichthys crocea])	0.001	-10.5194	1.45974e-11	6.78257e-10	down	3.54667	0
transcript_HQ_AG_Trans_transcript23225_f2p0_994		1455.63	10.5074	1.4729e-11	6.82975e-10	up	0	7.26
transcript_HQ_AG_Trans_transcript12935_f2p0_2123	G patch domain-containing protein 8 isoform X1 [Larimichthys crocea])	0.106	-3.24285	1.51624e-11	7.0164e-10	down	3.55	0.243333
transcript_HQ_AG_Trans_transcript20071_f60p0_1185	Fructose-bisphosphate aldolase B [Larimichthys crocea])	0.026	-5.2412	1.5626e-11	7.21623e-10	down	767.78	13.2667
transcript_HQ_AG_Trans_transcript10612_f2p0_2358	Tapasin [Larimichthys crocea])	0.062	-4.0011	1.63747e-11	7.54663e-10	down	6.88	0.29
transcript_HQ_AG_Trans_transcript4285_f4p0_3359	Ras-related C3 botulinum toxin substrate 1 p21-Rac1 [Collichthys lucidus])	0.071	-3.81743	1.66192e-11	7.64383e-10	down	1	0.05
transcript_HQ_AG_Trans_transcript5979_f3p0_3021	G patch domain and KOW motifs-containing protein [Collichthys lucidus])	4.189	2.06677	1.69515e-11	7.78089e-10	up	1.40667	3.92333
transcript_HQ_AG_Trans_transcript5599_f5p0_3100	antigen peptide transporter 1 [Larimichthys crocea])	0.002	-8.98481	1.77388e-11	8.1125e-10	down	0.896667	0
transcript_HQ_AG_Trans_transcript23447_f24p0_909	hypothetical protein OJAV_G00082990 [Oryzias javanicus])	6.392	2.67636	1.77518e-11	8.1125e-10	up	80.2267	333.173
transcript_HQ_AG_Trans_transcript5072_f2p0_3180	ATP-dependent zinc metalloprotease YME1L1 [Larimichthys crocea])	4.657	2.21947	1.7781e-11	8.1125e-10	up	0.596667	1.83333
transcript_HQ_AG_Trans_transcript9719_f2p0_2471	origin recognition complex subunit 3 isoform X1 [Larimichthys crocea])	5.449	2.44594	1.80552e-11	8.22111e-10	up	3.54667	12.7167
transcript_HQ_AG_Trans_transcript22156_f2p0_1112	ubiquitin-conjugating enzyme E2 2 isoform X2 [Oreochromis niloticus])	4.878	2.28628	1.80996e-11	8.22482e-10	up	8.20333	25.6667
transcript_HQ_AG_Trans_transcript2322_f12p0_3988	Hepatocyte growth factor-like protein [Larimichthys crocea])	0.14	-2.83635	1.82467e-11	8.27513e-10	down	50.7533	4.78333
transcript_HQ_AG_Trans_transcript26141_f12p0_598	60S ribosomal protein L4 isoform X1 [Larimichthys crocea])	5.834	2.54444	1.87551e-11	8.47243e-10	up	276.967	969.08
transcript_HQ_AG_Trans_transcript20871_f7p0_1212	Fumarylacetoacetate hydrolase domain-containing protein 2 [Collichthys lucidus])	0.001	-10.0675	1.87728e-11	8.47243e-10	down	5.62333	0
transcript_HQ_AG_Trans_transcript5789_f8p0_3020	alpha-1,3-mannosyl-glycoprotein 4-beta-N-acetylglucosaminyltransferase B [Sphaeramia orbicularis])	0.116	-3.11201	1.87937e-11	8.47243e-10	down	5.32667	0.41
transcript_HQ_AG_Trans_transcript13048_f6p0_2104	Dimethylaniline monooxygenase [N-oxide-forming] 5 [Larimichthys crocea])	0.08	-3.64116	1.92948e-11	8.68115e-10	down	7.25	0.373333
transcript_HQ_AG_Trans_transcript25238_f2p0_718	RNA-binding protein with serine-rich domain 1-A [Larimichthys crocea])	7.228	2.85351	1.96782e-11	8.83615e-10	up	1.97333	8.93667
transcript_HQ_AG_Trans_transcript17122_f9p0_1683	protein AMBP isoform X1 [Larimichthys crocea])	0.039	-4.68651	2.00701e-11	8.99433e-10	down	65.95	1.76333
transcript_HQ_AG_Trans_transcript1983_f2p0_4114	gamma-glutamyl hydrolase-like [Larimichthys crocea])	0.094	-3.41006	2.04226e-11	9.1343e-10	down	7.41333	0.463333
transcript_HQ_AG_Trans_transcript10139_f7p0_2413	testis-expressed protein 264 [Larimichthys crocea])	0.068	-3.87632	2.09212e-11	9.33891e-10	down	3.24333	0.15
transcript_HQ_AG_Trans_transcript7413_f2p0_2814	Complement component C7 Precursor [Larimichthys crocea])	15.05	3.91168	2.22451e-11	9.91039e-10	up	42.9467	436.243
transcript_HQ_AG_Trans_transcript2806_f4p0_3760	endophilin-A2 isoform X2 [Larimichthys crocea])	6.141	2.61843	2.23507e-11	9.93799e-10	up	1.46667	5.97
transcript_HQ_AG_Trans_transcript2606_f2p0_3851	vacuolar protein sorting-associated protein 54 isoform X1 [Larimichthys crocea])	0.001	-9.81924	2.29458e-11	1.01826e-09	down	1.24	0
transcript_HQ_AG_Trans_transcript24887_f3p0_766	lactose-binding lectin l-2-like [Larimichthys crocea])	0	-12.4587	2.38929e-11	1.05823e-09	down	55.8967	0
transcript_HQ_AG_Trans_transcript25767_f2p0_650	WW domain-binding protein 11 [Epinephelus lanceolatus])	11.268	3.49421	2.41247e-11	1.06642e-09	up	1.00667	7.08667
transcript_HQ_AG_Trans_transcript17933_f17p0_1564	CD209 antigen-like protein E [Larimichthys crocea])	0.001	-9.47455	2.43417e-11	1.07188e-09	down	36.5867	0.0366667
transcript_HQ_AG_Trans_transcript12276_f2p0_2180	Kinesin-like protein KIF22 [Larimichthys crocea])	6.175	2.6264	2.43427e-11	1.07188e-09	up	0.563333	2.29
transcript_HQ_AG_Trans_transcript3353_f2p0_3520	leucine-zipper-like transcriptional regulator 1 isoform X2 [Larimichthys crocea])	0.001	-9.70621	2.46246e-11	1.08219e-09	down	1.28	0
transcript_HQ_AG_Trans_transcript4416_f2p0_3327	kelch domain-containing protein 10 isoform X1 [Larimichthys crocea])	7.01	2.80932	2.47509e-11	1.08565e-09	up	0.266667	1.26333
transcript_HQ_AG_Trans_transcript23741_f10p0_867	GTP cyclohydrolase 1 [Dicentrarchus labrax])	0.134	-2.90129	2.49884e-11	1.09395e-09	down	50.4067	4.35333
transcript_HQ_AG_Trans_transcript13888_f3p0_2026	PREDICTED: serine/threonine-protein phosphatase 2A 56 kDa regulatory subunit epsilon isoform isoform X4 [Stegastes partitus])	5.588	2.48238	2.51603e-11	1.09936e-09	up	0.696667	2.57333
transcript_HQ_AG_Trans_transcript2693_f4p0_3815	Acyl-coenzyme A thioesterase 4 [Larimichthys crocea])	0.079	-3.65616	2.53949e-11	1.10748e-09	down	8.27	0.44
transcript_HQ_AG_Trans_transcript327_f10p0_5668	integrin alpha-L [Larimichthys crocea])	0.032	-4.96063	2.5583e-11	1.11355e-09	down	0.53	0.01
transcript_HQ_AG_Trans_transcript17904_f2p0_1600		0.001	-10.682	2.60059e-11	1.12979e-09	down	6.25667	0
transcript_HQ_AG_Trans_transcript11482_f2p0_2258	hypothetical protein E3U43_016963 [Larimichthys crocea])	0.05	-4.32236	2.61935e-11	1.13577e-09	down	61.02	2.09333
transcript_HQ_AG_Trans_transcript17467_f5p0_1640	synaptosomal-associated protein 23 isoform X1 [Larimichthys crocea])	0.001	-10.8596	2.70979e-11	1.17274e-09	down	6.71667	0
transcript_HQ_AG_Trans_transcript23982_f2p0_888	growth arrest and DNA-damage-inducible, gamma a [Epinephelus lanceolatus])	28.427	4.8292	2.81949e-11	1.2179e-09	up	2.80333	50.75
transcript_HQ_AG_Trans_transcript16520_f3p0_1745	Chitobiosyldiphosphodolichol beta-mannosyltransferase [Collichthys lucidus])	10.157	3.34436	2.96084e-11	1.27653e-09	up	0.533333	3.54333
transcript_HQ_AG_Trans_transcript7425_f2p0_2803	epoxide hydrolase 1 [Larimichthys crocea])	0.077	-3.70631	3.0097e-11	1.29514e-09	down	5.89333	0.3
transcript_HQ_AG_Trans_transcript9129_f5p0_2565	hypothetical protein E3U43_017059 [Larimichthys crocea])	0.002	-9.02405	3.09226e-11	1.32815e-09	down	1.15	0
transcript_HQ_AG_Trans_transcript12882_f2p0_2110	coiled-coil domain-containing protein 3 [Larimichthys crocea])	0.006	-7.39106	3.14035e-11	1.34626e-09	down	2.51	0.01
transcript_HQ_AG_Trans_transcript18448_f3p0_1543	ADP-ribosyl cyclase/cyclic ADP-ribose hydrolase 1 isoform X1 [Larimichthys crocea])	483.51	8.9174	3.17005e-11	1.35644e-09	up	0	1.35333
transcript_HQ_AG_Trans_transcript20420_f2p0_1319	ADP-ribosylation factor-like protein 8B-A [Labrus bergylta])	0.001	-9.55134	3.20586e-11	1.36918e-09	down	3.61667	0
transcript_HQ_AG_Trans_transcript11312_f2p0_2271	IIE subunit 1 Transcription initiation factor [Collichthys lucidus])	5.243	2.39032	3.25884e-11	1.3892e-09	up	0.893333	3.12667
transcript_HQ_AG_Trans_transcript11492_f4p0_2265	Kelch repeat and BTB domain-containing protein 13 [Larimichthys crocea])	0.105	-3.24798	3.28724e-11	1.39868e-09	down	8.75	0.613333
transcript_HQ_AG_Trans_transcript5458_f6p0_3105	hypothetical protein PFLUV_G00005030 [Perca fluviatilis])	0.012	-6.42981	3.32888e-11	1.41375e-09	down	3.31667	0.0266667
transcript_HQ_AG_Trans_transcript578_f3p0_5206	solute carrier organic anion transporter family member 2B1 [Larimichthys crocea])	0.057	-4.12659	3.40114e-11	1.44174e-09	down	3.59333	0.143333
transcript_HQ_AG_Trans_transcript6455_f2p0_2944	coagulation factor V isoform X1 [Larimichthys crocea])	0.032	-4.96948	3.43924e-11	1.45518e-09	down	19.24	0.41
transcript_HQ_AG_Trans_transcript13873_f42p0_1995	Complement component C6 Precursor [Larimichthys crocea])	0.01	-6.57728	3.49024e-11	1.47401e-09	down	4.39667	0.0266667
transcript_HQ_AG_Trans_transcript28391_f6p0_228	60S ribosomal protein L8 [Gouania willdenowi])	32.955	5.04241	3.52967e-11	1.48789e-09	up	34.55	487.623
transcript_HQ_AG_Trans_transcript19958_f2p0_1377	vesicle-associated membrane protein 5 [Larimichthys crocea])	0.055	-4.18724	3.76431e-11	1.58116e-09	down	14.0633	0.493333
transcript_HQ_AG_Trans_transcript10866_f2p0_2343	heterogeneous nuclear ribonucleoprotein U-like protein 2 [Larimichthys crocea])	8.499	3.08726	3.76483e-11	1.58116e-09	up	0.74	4.21
transcript_HQ_AG_Trans_transcript23040_f2p0_1006		11.597	3.53567	3.81633e-11	1.59983e-09	up	5.45333	40.17
transcript_HQ_AG_Trans_transcript2872_f2p0_3778	moesin [Cottoperca gobio])	0.002	-9.184	3.82987e-11	1.60255e-09	down	0.833333	0
transcript_HQ_AG_Trans_transcript25839_f6p0_638	pancreatic progenitor cell differentiation and proliferation factor A-like [Larimichthys crocea])	20.407	4.351	3.91899e-11	1.63683e-09	up	62.0467	766.28
transcript_HQ_AG_Trans_transcript20710_f2p0_1325	1-acylglycerol-3-phosphate O-acyltransferase ABHD5 [Larimichthys crocea])	100.719	6.65419	3.92755e-11	1.63739e-09	up	0.03	1.85667
transcript_HQ_AG_Trans_transcript998_f3p0_4742	C2 domain-containing protein 2 isoform X1 [Larimichthys crocea])	9.417	3.2352	3.95726e-11	1.64676e-09	up	1.14	7.11667
transcript_HQ_AG_Trans_transcript28542_f4p0_185		269.631	8.07484	4.0082e-11	1.66491e-09	up	6.48667	805.09
transcript_HQ_AG_Trans_transcript9615_f180p0_2235	hepatic triacylglycerol lipase isoform X2 [Larimichthys crocea])	0.038	-4.71107	4.12669e-11	1.71099e-09	down	194.887	5.08667
transcript_HQ_AG_Trans_transcript28552_f8p0_183		12.695	3.66614	4.20563e-11	1.74055e-09	up	1106.21	5447.05
transcript_HQ_AG_Trans_transcript2946_f4p0_3695	beta-1,4 N-acetylgalactosaminyltransferase 1 isoform X1 [Larimichthys crocea])	0.229	-2.12794	4.24898e-11	1.75529e-09	down	4.34667	0.666667
transcript_HQ_AG_Trans_transcript8230_f195p0_2571	Dimethylaniline monooxygenase [N-oxide-forming] 5 [Larimichthys crocea])	0.021	-5.57727	4.27674e-11	1.76355e-09	down	235.643	3.28333
transcript_HQ_AG_Trans_transcript7235_f7p0_2816	hypothetical protein EPR50_G00035280 [Perca flavescens])	0.001	-9.67708	4.29085e-11	1.76617e-09	down	1.64667	0
transcript_HQ_AG_Trans_transcript18930_f9p0_1493	p21-activated protein kinase-interacting protein 1 [Larimichthys crocea])	6.739	2.75253	4.31691e-11	1.77368e-09	up	1.62667	7.22333
transcript_HQ_AG_Trans_transcript14780_f7p0_1901	replication factor C subunit 3 [Larimichthys crocea])	5.591	2.48303	4.32597e-11	1.7742e-09	up	3.42	12.5233
transcript_HQ_AG_Trans_transcript9098_f2p0_2539	nucleobindin-2 [Larimichthys crocea])	0.057	-4.12299	4.50245e-11	1.84324e-09	down	4.40667	0.166667
transcript_HQ_AG_Trans_transcript8507_f58p0_2433	heat shock cognate 71 kDa protein [Larimichthys crocea])	0.024	-5.403	4.56861e-11	1.86697e-09	down	4.15667	0.0633333
transcript_HQ_AG_Trans_transcript8209_f35p0_2649	Ras GTPase-activating protein-binding protein 1 [Larimichthys crocea])	21.053	4.39595	4.68425e-11	1.91079e-09	up	0.44	6.39
transcript_HQ_AG_Trans_transcript3737_f6p0_3493	TRPM8 channel-associated factor homolog [Larimichthys crocea])	20.498	4.3574	4.72448e-11	1.92374e-09	up	0.09	1.22
transcript_HQ_AG_Trans_transcript7718_f4p0_2784	secreted frizzled-related protein 1 [Larimichthys crocea])	0.178	-2.48987	4.84572e-11	1.96958e-09	down	2.3	0.27
transcript_HQ_AG_Trans_transcript9268_f2p0_2547	nucleosome assembly protein 1-like 4 isoform X1 [Gouania willdenowi])	5.126	2.35775	4.87235e-11	1.97405e-09	up	2.64667	8.94
transcript_HQ_AG_Trans_transcript788_f2p0_4993	Hormone-sensitive lipase [Larimichthys crocea])	6.029	2.59196	4.8741e-11	1.97405e-09	up	0.506667	2.01667
transcript_HQ_AG_Trans_transcript24925_f2p0_762		6.146	2.61957	4.89113e-11	1.97743e-09	up	7.00333	27.21
transcript_HQ_AG_Trans_transcript25576_f2p0_676	mediator of RNA polymerase II transcription subunit 11 [Larimichthys crocea])	13.646	3.77044	5.04972e-11	2.03792e-09	up	1.19333	10.2033
transcript_HQ_AG_Trans_transcript13478_f2p0_1989	microtubule-associated protein RP/EB family member 1 [Betta splendens])	20.735	4.374	5.06586e-11	2.0408e-09	up	0.58	7.93
transcript_HQ_AG_Trans_transcript20765_f3p0_1287	malate dehydrogenase, mitochondrial [Larimichthys crocea])	0	-11.0581	5.16168e-11	2.07573e-09	down	10.6167	0
transcript_HQ_AG_Trans_transcript4867_f3p0_3242	protein rogdi homolog [Larimichthys crocea])	0.193	-2.37178	5.22889e-11	2.09904e-09	down	3.54667	0.453333
transcript_HQ_AG_Trans_transcript1466_f10p0_4398	ubiquitin-associated protein 2 isoform X2 [Larimichthys crocea])	4.757	2.25	5.26931e-11	2.11154e-09	up	1.66333	5.27
transcript_HQ_AG_Trans_transcript10834_f2p0_2315	Phospholipase A1 member A [Collichthys lucidus])	13.31	3.73443	5.28393e-11	2.11366e-09	up	0.226667	1.94667
transcript_HQ_AG_Trans_transcript20389_f5p0_1312	factor VIII intron 22 protein [Larimichthys crocea])	0.002	-8.97552	5.53987e-11	2.21215e-09	down	2.44667	0
transcript_HQ_AG_Trans_transcript26314_f3p0_571	cystatin [Larimichthys crocea])	7545.78	12.8815	5.58859e-11	2.22769e-09	up	0	77.7367
transcript_HQ_AG_Trans_transcript5063_f10p0_3203	Ezrin Cytovillin Villin-2 p81 [Larimichthys crocea])	0.205	-2.28911	5.63408e-11	2.24189e-09	down	23.77	3.25
transcript_HQ_AG_Trans_transcript19074_f2p0_1481	Cytochrome P450 3A40 [Collichthys lucidus])	9.821	3.29594	5.92319e-11	2.35281e-09	up	9.85333	62.8633
transcript_HQ_AG_Trans_transcript15824_f5p0_1801	death-associated protein kinase 3 isoform X1 [Larimichthys crocea])	9.73	3.2825	5.95484e-11	2.36126e-09	up	1.77333	11.4567
transcript_HQ_AG_Trans_transcript27241_f3p0_449		14.805	3.88798	6.03838e-11	2.39021e-09	up	1.94333	15.52
transcript_HQ_AG_Trans_transcript7267_f12p0_2806	ADP-ribosylation factor-like protein 4A [Larimichthys crocea])	0.033	-4.92475	6.28986e-11	2.48542e-09	down	1.32	0.0266667
transcript_HQ_AG_Trans_transcript19875_f11p0_1389	PREDICTED: monocyte to macrophage differentiation factor 2 [Stegastes partitus])	0.094	-3.41266	6.51694e-11	2.57069e-09	down	9.79333	0.613333
transcript_HQ_AG_Trans_transcript14888_f2p0_1901	differentially expressed in FDCP 8 homolog isoform X1 [Larimichthys crocea])	0.001	-10.4856	6.6238e-11	2.60831e-09	down	4.34	0
transcript_HQ_AG_Trans_transcript25712_f3p0_666		33.907	5.08351	6.90964e-11	2.71616e-09	up	2.44667	49.2933
transcript_HQ_AG_Trans_transcript25727_f20p0_532	small nuclear ribonucleoprotein E [Oryzias latipes])	12.51	3.64504	7.08105e-11	2.77873e-09	up	8.86333	67.4067
transcript_HQ_AG_Trans_transcript5870_f3p0_3037	Angiopoietin-related protein 3 [Collichthys lucidus])	0.102	-3.28881	7.18629e-11	2.8107e-09	down	268.05	17.8667
transcript_HQ_AG_Trans_transcript7874_f6p0_2670	arrestin domain-containing protein 2 isoform X2 [Larimichthys crocea])	0.157	-2.67011	7.18725e-11	2.8107e-09	down	6.05667	0.636667
transcript_HQ_AG_Trans_transcript7287_f7p0_2799	fibrinogen beta chain precursor [Larimichthys crocea])	30.905	4.94978	7.28434e-11	2.84377e-09	up	5.87667	125.72
transcript_HQ_AG_Trans_transcript8271_f2p0_2680	protein ABHD15 isoform X1 [Larimichthys crocea])	0.15	-2.73909	7.71565e-11	3.00698e-09	down	5.6	0.546667
transcript_HQ_AG_Trans_transcript17494_f33p0_1601	Immediate early response gene 2 protein [Larimichthys crocea])	4.207	2.07295	7.85512e-11	3.0561e-09	up	4.67	12.9633
transcript_HQ_AG_Trans_transcript16179_f14p0_1778	Derlin-1 [Larimichthys crocea])	0.001	-9.71392	8.14265e-11	3.16142e-09	down	2.75667	0
transcript_HQ_AG_Trans_transcript15002_f5p0_1890	keratin, type II cytoskeletal 8-like [Sparus aurata])	0	-11.6089	8.15366e-11	3.16142e-09	down	9.24	0
transcript_HQ_AG_Trans_transcript16932_f15p0_1699	uricase [Larimichthys crocea])	0.018	-5.81553	8.18036e-11	3.16637e-09	down	45.9567	0.54
transcript_HQ_AG_Trans_transcript8300_f3p0_2657	apolipoprotein B-100 [Larimichthys crocea])	0.148	-2.75809	8.36296e-11	3.23154e-09	down	26.43	2.63333
transcript_HQ_AG_Trans_transcript13477_f103p0_1791	histone H3-like centromeric protein CSE4 [Labrus bergylta])	0.114	-3.13834	8.57282e-11	3.30462e-09	down	2.98333	0.226667
transcript_HQ_AG_Trans_transcript9796_f3p0_2454	keratin, type I cytoskeletal 18 [Larimichthys crocea])	0.081	-3.62433	8.58117e-11	3.30462e-09	down	42.6533	2.29
transcript_HQ_AG_Trans_transcript8241_f17p0_2653	Protein FAM13A [Larimichthys crocea])	0.292	-1.77492	9.03947e-11	3.47522e-09	down	15.5233	3.01333
transcript_HQ_AG_Trans_transcript24021_f6p0_890	Low choriolytic enzyme [Collichthys lucidus])	0	-14.4783	9.09367e-11	3.49016e-09	down	174.22	0
transcript_HQ_AG_Trans_transcript8381_f3p0_2646	UDP-N-acetylglucosamine--peptide N-acetylglucosaminyltransferase 110 kDa subunit isoform X6 [Gadus morhua])	0.002	-9.177	9.14324e-11	3.50326e-09	down	1.20667	0
transcript_HQ_AG_Trans_transcript23407_f3p0_959	Tubulin beta-1 chain [Collichthys lucidus])	64.937	6.02097	9.60788e-11	3.67509e-09	up	3.19667	137.133
transcript_HQ_AG_Trans_transcript19216_f2p0_1459	ribonucleoside-diphosphate reductase subunit M2 [Larimichthys crocea])	7.428	2.89295	9.68788e-11	3.69947e-09	up	1.22667	5.91333
transcript_HQ_AG_Trans_transcript7195_f13p0_2836	Cytochrome b561 [Collichthys lucidus])	0.075	-3.74228	1.00227e-10	3.82089e-09	down	7.39	0.376667
transcript_HQ_AG_Trans_transcript25094_f2p0_740	1-acyl-sn-glycerol-3-phosphate acyltransferase epsilon [Larimichthys crocea])	0.04	-4.64867	1.0231e-10	3.8938e-09	down	17.7667	0.443333
transcript_HQ_AG_Trans_transcript2859_f4p0_3737	vascular endothelial growth factor A-A isoform X2 [Larimichthys crocea])	8.368	3.06489	1.05377e-10	4.0038e-09	up	2.22	12.54
transcript_HQ_AG_Trans_transcript20218_f48p0_1295	glyceraldehyde-3-phosphate dehydrogenase [Larimichthys crocea])	0.053	-4.24032	1.08652e-10	4.12133e-09	down	895.363	31.2233
transcript_HQ_AG_Trans_transcript13548_f2p0_2042	leucine-rich repeat protein 1 [Parambassis ranga])	13.137	3.7156	1.0914e-10	4.13294e-09	up	0.426667	3.65667
transcript_HQ_AG_Trans_transcript1714_f5p0_4244	sorting nexin-17 [Larimichthys crocea])	0.095	-3.39737	1.12339e-10	4.247e-09	down	2.28333	0.146667
transcript_HQ_AG_Trans_transcript4032_f6p0_3421	Lon protease-like protein 2, peroxisomal [Larimichthys crocea])	0	-12.816	1.13714e-10	4.29185e-09	down	11.1733	0
transcript_HQ_AG_Trans_transcript28125_f2p0_297		158.864	7.31165	1.19818e-10	4.51472e-09	up	0.586667	40.0567
transcript_HQ_AG_Trans_transcript26219_f2p0_587	hypothetical protein D9C73_002518 [Collichthys lucidus])	7.842	2.9713	1.21375e-10	4.56584e-09	up	2.63	12.4067
transcript_HQ_AG_Trans_transcript13626_f2p0_2046	testosterone 17-beta-dehydrogenase 3 [Larimichthys crocea])	0.005	-7.70998	1.24189e-10	4.66396e-09	down	4.39	0.0166667
transcript_HQ_AG_Trans_transcript13614_f29p0_1981	glia-derived nexin [Larimichthys crocea])	7.019	2.81122	1.24657e-10	4.6738e-09	up	2.92	13.62
transcript_HQ_AG_Trans_transcript27557_f6p0_403	Chymotrypsin-like elastase family member 2A, partial [Dicentrarchus labrax])	0	-12.3411	1.25392e-10	4.69363e-09	down	180.363	0
transcript_HQ_AG_Trans_transcript9331_f229p0_2423	aspartate aminotransferase, mitochondrial [Larimichthys crocea])	0.037	-4.75063	1.27603e-10	4.76854e-09	down	61.2067	1.53333
transcript_HQ_AG_Trans_transcript7898_f21p0_2690	methylglutaconyl-CoA hydratase, mitochondrial [Larimichthys crocea])	0.025	-5.32906	1.28935e-10	4.81039e-09	down	12.89	0.216667
transcript_HQ_AG_Trans_transcript22283_f2p0_1119	NADH dehydrogenase subunit 1 [Aplodinotus grunniens])	8.524	3.0915	1.30915e-10	4.87625e-09	up	32.25	177.177
transcript_HQ_AG_Trans_transcript8291_f10p0_2640	Pre-rRNA-processing protein TSR1-like protein [Larimichthys crocea])	9.012	3.17186	1.3501e-10	5.02057e-09	up	1.03333	6.34667
transcript_HQ_AG_Trans_transcript6796_f2p0_2899	T-cell activation inhibitor, mitochondrial isoform X1 [Larimichthys crocea])	0.045	-4.47598	1.36638e-10	5.07278e-09	down	1.22333	0.0366667
transcript_HQ_AG_Trans_transcript13806_f2p0_2013		6.638	2.73077	1.37446e-10	5.09447e-09	up	3.48667	15.1433
transcript_HQ_AG_Trans_transcript26414_f2p0_564		13.349	3.73866	1.37673e-10	5.09458e-09	up	1.85333	15.0833
transcript_HQ_AG_Trans_transcript17682_f2p0_1630	differentially expressed in FDCP 6 [Larimichthys crocea])	0.113	-3.15043	1.41047e-10	5.21093e-09	down	6.43333	0.483333
transcript_HQ_AG_Trans_transcript26506_f2p0_551	proteasome subunit alpha type-6 [Takifugu rubripes])	10.487	3.39049	1.42575e-10	5.25883e-09	up	3.26333	20.2833
transcript_HQ_AG_Trans_transcript21173_f8p0_1227	GPN-loop GTPase 3 [Larimichthys crocea])	4.55	2.18583	1.44564e-10	5.32355e-09	up	2.64667	7.90667
transcript_HQ_AG_Trans_transcript16813_f2p0_1715	hsc70-interacting protein [Larimichthys crocea])	0.001	-10.8094	1.44971e-10	5.32991e-09	down	6.29333	0
transcript_HQ_AG_Trans_transcript21611_f457p0_1092	MHC class II antigen alpha chain [Larimichthys crocea])	0.002	-9.11744	1.5155e-10	5.5628e-09	down	3.41333	0
transcript_HQ_AG_Trans_transcript23692_f11p0_928	receptor-transporting protein 3-like [Sparus aurata])	0.083	-3.59461	1.54698e-10	5.66919e-09	down	23.9233	1.22333
transcript_HQ_AG_Trans_transcript20574_f2p0_1305	Hermansky-Pudlak syndrome 5 protein [Larimichthys crocea])	10.628	3.40976	1.60741e-10	5.88115e-09	up	2.11333	14.2333
transcript_HQ_AG_Trans_transcript8517_f2p0_2631	mitogen-activated protein kinase kinase kinase 20 isoform X2 [Larimichthys crocea])	7.742	2.95266	1.6374e-10	5.98125e-09	up	0.513333	2.64
transcript_HQ_AG_Trans_transcript5040_f23p0_3156	Charged multivesicular body protein 4b [Larimichthys crocea])	5.422	2.43891	1.6697e-10	6.08943e-09	up	1.19	4.29333
transcript_HQ_AG_Trans_transcript2416_f6p0_3906	disks large-associated protein 4-like isoform X9 [Etheostoma spectabile])	6.598	2.72211	1.71345e-10	6.239e-09	up	0.216667	0.963333
transcript_HQ_AG_Trans_transcript5597_f3p0_3087	GC-rich sequence DNA-binding factor 2 isoform X3 [Larimichthys crocea])	5.013	2.32569	1.74759e-10	6.35312e-09	up	0.793333	2.63667
transcript_HQ_AG_Trans_transcript737_f3p0_5035	spindlin-1-like [Epinephelus lanceolatus])	0.147	-2.76765	1.75745e-10	6.37875e-09	down	1.56333	0.153333
transcript_HQ_AG_Trans_transcript22265_f5p0_1117	hypothetical protein EPR50_G00123360 [Perca flavescens])	0.002	-8.9361	1.76185e-10	6.38453e-09	down	2.85	0
transcript_HQ_AG_Trans_transcript27695_f2p0_376		16.188	4.01684	1.83167e-10	6.62696e-09	up	4.69667	40.16
transcript_HQ_AG_Trans_transcript24948_f3p0_765	F-actin-capping protein subunit alpha-2 [Larimichthys crocea])	0.003	-8.58598	1.8611e-10	6.72276e-09	down	3.87333	0
transcript_HQ_AG_Trans_transcript15679_f2p0_1808	non-specific lipid-transfer protein [Larimichthys crocea])	0.005	-7.65416	1.90918e-10	6.88547e-09	down	18.8233	0.0666667
transcript_HQ_AG_Trans_transcript6451_f2p0_2914	polypyrimidine tract-binding protein 2 isoform X3 [Larimichthys crocea])	9.5	3.24794	1.919e-10	6.90991e-09	up	0.473333	3.03
transcript_HQ_AG_Trans_transcript26355_f2p0_566		16.181	4.01621	1.98282e-10	7.12843e-09	up	23.4433	225.447
transcript_HQ_AG_Trans_transcript25848_f2p0_647	epithelial cell adhesion molecule [Larimichthys crocea])	8.236	3.04194	2.01138e-10	7.21969e-09	up	1.06	5.24333
transcript_HQ_AG_Trans_transcript26585_f6p0_541		12.558	3.65049	2.0517e-10	7.35278e-09	up	5.61333	42.91
transcript_HQ_AG_Trans_transcript19135_f4p0_1454	ribosome biogenesis protein BRX1 homolog [Larimichthys crocea])	14.635	3.87138	2.05704e-10	7.35388e-09	up	0.69	6.81
transcript_HQ_AG_Trans_transcript11561_f4p0_2252	Dual specificity mitogen-activated protein kinase kinase 2 [Larimichthys crocea])	0.039	-4.68808	2.05848e-10	7.35388e-09	down	2.90333	0.07
transcript_HQ_AG_Trans_transcript5031_f63p0_3139	coenzyme Q-binding protein COQ10 homolog B, mitochondrial [Larimichthys crocea])	0.048	-4.38301	2.0626e-10	7.35705e-09	down	2.57	0.08
transcript_HQ_AG_Trans_transcript5391_f2p0_3123	serine/threonine-protein phosphatase 6 regulatory ankyrin repeat subunit A-like isoform X2 [Etheostoma spectabile])	4.63	2.21088	2.09203e-10	7.4503e-09	up	4.41	13.77
transcript_HQ_AG_Trans_transcript9960_f2p0_2437	probable low affinity copper uptake protein 2 isoform X1 [Larimichthys crocea])	0.001	-9.41698	2.13596e-10	7.59484e-09	down	1.55667	0
transcript_HQ_AG_Trans_transcript20177_f3p0_1344	Cytochrome P450 3A40 [Collichthys lucidus])	10.123	3.3395	2.19211e-10	7.78232e-09	up	11.7567	77.6233
transcript_HQ_AG_Trans_transcript19663_f67p0_1275	protein AMBP isoform X1 [Larimichthys crocea])	0.008	-6.95152	2.22266e-10	7.87849e-09	down	201.567	1.13
transcript_HQ_AG_Trans_transcript558_f15p0_5060	complement C3-like isoform X4 [Larimichthys crocea])	0.015	-6.04915	2.23416e-10	7.90692e-09	down	20.2467	0.22
transcript_HQ_AG_Trans_transcript19868_f2p0_1380	Small cell adhesion glycoprotein [Collichthys lucidus])	5.092	2.34829	2.28443e-10	8.07225e-09	up	1.03333	3.40667
transcript_HQ_AG_Trans_transcript26998_f51p0_419	protein transport protein Sec61 subunit gamma [Cyclopterus lumpus])	7.075	2.82279	2.36316e-10	8.33748e-09	up	204.71	823.49
transcript_HQ_AG_Trans_transcript28412_f9p0_221	60S ribosomal protein L35-like, partial [Anarrhichthys ocellatus])	8.564	3.09833	2.40467e-10	8.47078e-09	up	169.917	597.703
transcript_HQ_AG_Trans_transcript22892_f187p0_906	Pancreatic progenitor cell differentiation and proliferation factor A [Larimichthys crocea])	12.697	3.66645	2.43103e-10	8.54037e-09	up	9.61333	77.26
transcript_HQ_AG_Trans_transcript21953_f5p0_1127	MHC class II antigen beta chain [Miichthys miiuy])	0.022	-5.49112	2.43194e-10	8.54037e-09	down	15.82	0.233333
transcript_HQ_AG_Trans_transcript15825_f27p0_1784	heme-binding protein 1 [Larimichthys crocea])	0.17	-2.55571	2.44123e-10	8.55975e-09	down	5.07	0.573333
transcript_HQ_AG_Trans_transcript22111_f11p0_1130	protein NipSnap homolog 3A isoform X1 [Larimichthys crocea])	0.12	-3.05631	2.44638e-10	8.56458e-09	down	20.41	1.60667
transcript_HQ_AG_Trans_transcript28343_f4p0_245	60S ribosomal protein L15 [Oryzias latipes])	7.41	2.88954	2.48591e-10	8.68961e-09	up	304.74	1021.86
transcript_HQ_AG_Trans_transcript14745_f2p0_1924	ATP-binding cassette sub-family F member 3 [Larimichthys crocea])	26.41	4.72302	2.50317e-10	8.73649e-09	up	0.336667	5.78
transcript_HQ_AG_Trans_transcript16384_f26p0_1706	Methylcytosine dioxygenase TET1 [Collichthys lucidus])	7.63	2.93169	2.53375e-10	8.82966e-09	up	1.10333	5.66
transcript_HQ_AG_Trans_transcript10572_f6p0_2367	CCR4-NOT transcription complex subunit 2-like isoform X3 [Larimichthys crocea])	3.997	1.999	2.55681e-10	8.89638e-09	up	1.56667	4.12667
transcript_HQ_AG_Trans_transcript19810_f4p0_1389	hypothetical protein PFLUV_G00173840 [Perca fluviatilis])	0.083	-3.59127	2.60315e-10	9.04374e-09	down	88.6867	4.82
transcript_HQ_AG_Trans_transcript25804_f8p0_652	chymotrypsin A-like [Sander lucioperca])	0.001	-10.8749	2.63429e-10	9.13798e-09	down	1849.21	0.65
transcript_HQ_AG_Trans_transcript28373_f3p0_239	60S ribosomal protein L37 [Xiphophorus maculatus])	2179.51	11.0898	2.7075e-10	9.37762e-09	up	0	184.58
transcript_HQ_AG_Trans_transcript342_f2p0_5658	hypothetical protein E3U43_016963 [Larimichthys crocea])	0.011	-6.56203	2.71984e-10	9.40601e-09	down	91.1533	0.676667
transcript_HQ_AG_Trans_transcript25798_f5p0_639	NPC intracellular cholesterol transporter 2 [Echeneis naucrates])	6.81	2.76763	2.86959e-10	9.90882e-09	up	38.92	160.157
transcript_HQ_AG_Trans_transcript21825_f8p0_1159	chromobox protein homolog 3 isoform X1 [Larimichthys crocea])	0.002	-8.8798	2.91266e-10	1.00423e-08	down	2.63667	0
transcript_HQ_AG_Trans_transcript27654_f2p0_378		21.417	4.42068	2.94549e-10	1.01401e-08	up	4.16333	46.78
transcript_HQ_AG_Trans_transcript24776_f2p0_777		0.001	-10.958	2.99842e-10	1.03067e-08	down	18.9033	0
transcript_HQ_AG_Trans_transcript213_f2p0_6020	hypothetical protein D5F01_LYC15544 [Larimichthys crocea])	0.031	-4.99882	3.05906e-10	1.04992e-08	down	1.45	0.03
transcript_HQ_AG_Trans_transcript24597_f2p0_802	malignant T-cell-amplified sequence 1 [Larimichthys crocea])	10.118	3.33888	3.08893e-10	1.05858e-08	up	3.68667	23.1033
transcript_HQ_AG_Trans_transcript8143_f6p0_2683	antigen peptide transporter 2 [Larimichthys crocea])	0.12	-3.0634	3.1177e-10	1.06683e-08	down	1.25	0.0966667
transcript_HQ_AG_Trans_transcript26779_f2p0_520	Inactive pancreatic lipase-related protein 1 [Collichthys lucidus])	0.015	-6.02255	3.1405e-10	1.07301e-08	down	105.43	1.00333
transcript_HQ_AG_Trans_transcript165_f2p0_6287	hypothetical protein D5F01_LYC15544 [Larimichthys crocea])	0.002	-9.2871	3.17533e-10	1.08328e-08	down	0.52	0
transcript_HQ_AG_Trans_transcript41_f3p0_7567	uncharacterized protein LOC113150043 [Anabas testudineus])	0.008	-7.04756	3.33617e-10	1.13645e-08	down	14.92	0.0733333
transcript_HQ_AG_Trans_transcript942_f2p0_4823	RNA-binding protein 5 [Larimichthys crocea])	0.002	-9.28841	3.36156e-10	1.14338e-08	down	0.706667	0
transcript_HQ_AG_Trans_transcript27088_f10p0_468	hypothetical protein OJAV_G00063620 [Oryzias javanicus])	890.783	9.79893	3.39754e-10	1.15389e-08	up	0	13.3333
transcript_HQ_AG_Trans_transcript26502_f5p0_548		4.936	2.30339	3.41107e-10	1.15676e-08	up	9.96	29.3233
transcript_HQ_AG_Trans_transcript13720_f8p0_2014	phospholipid phosphatase 1 isoform X1 [Larimichthys crocea])	0.002	-9.13956	3.50671e-10	1.18742e-08	down	1.65	0
transcript_HQ_AG_Trans_transcript27869_f2p0_348		5.575	2.47895	3.60422e-10	1.21862e-08	up	8.34333	24.0867
transcript_HQ_AG_Trans_transcript22614_f2p0_1053	hypothetical protein D5F01_LYC25062 [Larimichthys crocea])	0.094	-3.40362	3.62369e-10	1.22338e-08	down	42.8533	2.62
transcript_HQ_AG_Trans_transcript71_f2p0_7147	inositol polyphosphate multikinase isoform X1 [Larimichthys crocea])	3.426	1.77663	3.6321e-10	1.2244e-08	up	1.03	2.34667
transcript_HQ_AG_Trans_transcript24759_f2p0_787	Suppressor of SWI4 1 -like protein [Collichthys lucidus])	15.222	3.9281	3.65176e-10	1.22921e-08	up	3.08667	29.7867
transcript_HQ_AG_Trans_transcript8865_f12p0_2601	Diacylglycerol O-acyltransferase 2 [Collichthys lucidus])	0.028	-5.14671	3.77112e-10	1.26751e-08	down	6.27333	0.113333
transcript_HQ_AG_Trans_transcript11325_f3p0_2274	[Pyruvate dehydrogenase (acetyl-transferring)] kinase isozyme 2, mitochondrial [Larimichthys crocea])	7.062	2.82009	3.7956e-10	1.27385e-08	up	2.00667	9.52333
transcript_HQ_AG_Trans_transcript28408_f4p0_230	hypothetical protein DNTS_022200, partial [Danionella translucida])	14.272	3.8351	3.82156e-10	1.28067e-08	up	74.95	448.46
transcript_HQ_AG_Trans_transcript16294_f4p0_1762	ruvB-like 1 [Larimichthys crocea])	11.346	3.50414	3.87981e-10	1.29828e-08	up	1.03	7.87
transcript_HQ_AG_Trans_transcript26042_f2p0_612		0.032	-4.96304	3.90074e-10	1.30336e-08	down	61.74	1.24667
transcript_HQ_AG_Trans_transcript22889_f14p0_1010	glutathione S-transferase theta-3-like [Sparus aurata])	0.009	-6.80421	3.90921e-10	1.30427e-08	down	250.773	1.44667
transcript_HQ_AG_Trans_transcript831_f24p0_4860	Caveolae-associated protein 1 [Collichthys lucidus])	0.005	-7.64955	3.9192e-10	1.30569e-08	down	1.22	0.00333333
transcript_HQ_AG_Trans_transcript6855_f3p0_2880	Choline transporter-like protein 2 [Larimichthys crocea])	0.043	-4.55525	3.96289e-10	1.31831e-08	down	10.2933	0.296667
transcript_HQ_AG_Trans_transcript14916_f16p0_1677	RNA-binding protein 42 [Collichthys lucidus])	5.684	2.50682	4.11936e-10	1.36836e-08	up	2.18667	8.17
transcript_HQ_AG_Trans_transcript26187_f2p0_592		819.999	9.67948	4.13392e-10	1.37119e-08	up	0.773333	353.51
transcript_HQ_AG_Trans_transcript25283_f2p0_716		6.914	2.78942	4.23127e-10	1.40144e-08	up	8.37	35.9933
transcript_HQ_AG_Trans_transcript6127_f33p0_2809	hypothetical protein D5F01_LYC13059 [Larimichthys crocea])	0.191	-2.38728	4.2995e-10	1.42196e-08	down	7.04667	0.9
transcript_HQ_AG_Trans_transcript10428_f3p0_2375	Tripartite motif-containing protein 16 [Collichthys lucidus])	0.054	-4.20299	4.33027e-10	1.43006e-08	down	1.73333	0.0633333
transcript_HQ_AG_Trans_transcript21626_f6p0_1172	inositol oxygenase [Larimichthys crocea])	0.097	-3.35909	4.62358e-10	1.5226e-08	down	90.7933	5.88
transcript_HQ_AG_Trans_transcript2230_f38p0_3784	Chloride intracellular channel protein 4 Intracellular chloride ion channel protein p64H1 [Larimichthys crocea])	0.082	-3.61029	4.6239e-10	1.5226e-08	down	1.50333	0.0833333
transcript_HQ_AG_Trans_transcript28182_f4p0_279	60S ribosomal protein L36 [Sphaeramia orbicularis])	1131.85	10.1445	4.65761e-10	1.53149e-08	up	0	62.0833
transcript_HQ_AG_Trans_transcript25789_f2p0_641	G0/G1 switch protein 2 G0S2-like protein [Larimichthys crocea])	53.399	5.73875	4.66476e-10	1.53162e-08	up	25.7133	844.393
transcript_HQ_AG_Trans_transcript8352_f3p0_2652	elongation factor G, mitochondrial [Larimichthys crocea])	5.35	2.4196	4.75611e-10	1.55936e-08	up	2.09	7.45333
transcript_HQ_AG_Trans_transcript17060_f2p0_1535	Ras-related protein Rab-33B [Larimichthys crocea])	0.068	-3.886	4.8211e-10	1.57839e-08	down	1.59333	0.0666667
transcript_HQ_AG_Trans_transcript4716_f3p0_3242	Inter-alpha-trypsin inhibitor heavy chain H2 [Larimichthys crocea])	0.019	-5.71653	4.85179e-10	1.58615e-08	down	13.9967	0.183333
transcript_HQ_AG_Trans_transcript19032_f2p0_1453	26S proteasome regulatory subunit 10B [Archocentrus centrarchus])	0.001	-10.4331	4.89376e-10	1.59757e-08	down	5.76	0
transcript_HQ_AG_Trans_transcript13834_f13p0_2017	probable ATP-dependent RNA helicase DDX56 [Larimichthys crocea])	8.18	3.03218	5.06776e-10	1.652e-08	up	0.966667	5.32667
transcript_HQ_AG_Trans_transcript22722_f3p0_975	Copper homeostasis protein cutC -like protein [Collichthys lucidus])	0.003	-8.58134	5.16747e-10	1.67983e-08	down	2.72333	0
transcript_HQ_AG_Trans_transcript6924_f2p0_2888	glycerol kinase isoform X2 [Larimichthys crocea])	5.281	2.40081	5.1679e-10	1.67983e-08	up	7.65333	26.6733
transcript_HQ_AG_Trans_transcript7178_f4p0_2822	SEC14-like protein 1 [Larimichthys crocea])	547.598	9.09697	5.1802e-10	1.68142e-08	up	0	0.786667
transcript_HQ_AG_Trans_transcript14693_f2p0_1925	SPARC-related modular calcium-binding protein 1 isoform X3 [Larimichthys crocea])	0.001	-10.602	5.3014e-10	1.71831e-08	down	4.58667	0
transcript_HQ_AG_Trans_transcript26342_f2p0_573	Poly(U)-specific endoribonuclease [Collichthys lucidus])	0.001	-10.2499	5.32768e-10	1.72436e-08	down	144.563	0.08
transcript_HQ_AG_Trans_transcript18941_f3p0_1471	PREDICTED: transmembrane emp24 domain-containing protein 10 [Paralichthys olivaceus])	7.286	2.86506	5.47691e-10	1.77014e-08	up	18.3967	89.1267
transcript_HQ_AG_Trans_transcript10824_f4p0_2363	hypothetical protein D5F01_LYC03159 [Larimichthys crocea])	0.217	-2.20568	5.80537e-10	1.87363e-08	down	61.3867	8.83667
transcript_HQ_AG_Trans_transcript16771_f5p0_1717	pre-mRNA-splicing factor CWC25 homolog [Larimichthys crocea])	3.823	1.93467	5.82588e-10	1.87759e-08	up	2.06667	5.23667
transcript_HQ_AG_Trans_transcript27578_f3p0_400		19.191	4.26238	5.88703e-10	1.89363e-08	up	6.33667	65.0267
transcript_HQ_AG_Trans_transcript2478_f2p0_3892	E3 ubiquitin-protein ligase RNF14 [Larimichthys crocea])	11.453	3.51769	5.89232e-10	1.89363e-08	up	0.246667	1.92
transcript_HQ_AG_Trans_transcript15896_f113p0_1751	C-X-C chemokine receptor type 4 [Miichthys miiuy])	0.002	-8.75144	5.91105e-10	1.89696e-08	down	1.47	0
transcript_HQ_AG_Trans_transcript4084_f8p0_3394	tax1-binding protein 1 [Larimichthys crocea])	10.211	3.35209	5.97757e-10	1.91561e-08	up	0.48	3.34
transcript_HQ_AG_Trans_transcript10772_f38p0_2339	GMP reductase 2 [Larimichthys crocea])	4.642	2.21473	6.03864e-10	1.93245e-08	up	1.51	4.65
transcript_HQ_AG_Trans_transcript2945_f6p0_3706	RNA-binding protein 5 [Larimichthys crocea])	0.092	-3.44127	6.06492e-10	1.93813e-08	down	3.48667	0.216667
transcript_HQ_AG_Trans_transcript14822_f3p0_1962	myelin expression factor 2 isoform X2 [Larimichthys crocea])	5.663	2.50165	6.1229e-10	1.95391e-08	up	0.986667	3.63
transcript_HQ_AG_Trans_transcript25599_f2p0_678		10.202	3.35078	6.17255e-10	1.96699e-08	up	2.17333	13.8167
transcript_HQ_AG_Trans_transcript27577_f2p0_399		1378.62	10.429	6.6769e-10	2.12473e-08	up	0	30.3067
transcript_HQ_AG_Trans_transcript16090_f4p0_1785	apoptosis-enhancing nuclease [Larimichthys crocea])	20.909	4.38602	6.71671e-10	2.13441e-08	up	0.09	1.26333
transcript_HQ_AG_Trans_transcript22752_f6p0_1041	enhancer of rudimentary homolog [Anarrhichthys ocellatus])	4.152	2.0538	6.81287e-10	2.16194e-08	up	6.81667	18.3233
transcript_HQ_AG_Trans_transcript10052_f6p0_2429	Glycerate kinase [Larimichthys crocea])	0.155	-2.68667	6.95355e-10	2.20351e-08	down	25.74	2.68333
transcript_HQ_AG_Trans_transcript15276_f12p0_1862	ELAV-like protein 1 isoform X2 [Larimichthys crocea])	4.25	2.08758	7.01127e-10	2.21871e-08	up	1.46	4.06667
transcript_HQ_AG_Trans_transcript15132_f11p0_1895	Multiple inositol polyphosphate phosphatase 1 [Larimichthys crocea])	0.067	-3.90203	7.21089e-10	2.2787e-08	down	58	2.54333
transcript_HQ_AG_Trans_transcript12093_f15p0_2188	L-threonine 3-dehydrogenase, mitochondrial [Collichthys lucidus])	0.006	-7.32859	7.29964e-10	2.30354e-08	down	22.6	0.0933333
transcript_HQ_AG_Trans_transcript18745_f3p0_1544	transketolase-like protein 2 [Notolabrus celidotus])	0.001	-10.9609	7.372e-10	2.32315e-08	down	7.72333	0
transcript_HQ_AG_Trans_transcript4714_f4p0_3233	ubiquitin carboxyl-terminal hydrolase CYLD isoform X2 [Larimichthys crocea])	0.045	-4.46142	7.45749e-10	2.34535e-08	down	4.05667	0.13
transcript_HQ_AG_Trans_transcript16884_f6p0_1713	Isoaspartyl peptidase/L-asparaginase [Larimichthys crocea])	0.167	-2.57785	7.46308e-10	2.34535e-08	down	5.75667	0.63
transcript_HQ_AG_Trans_transcript28331_f16p0_217	trypsin-2-like [Oryzias melastigma])	0.003	-8.22479	7.54756e-10	2.36862e-08	down	4638.24	6.55667
transcript_HQ_AG_Trans_transcript27725_f3p0_335	proteasome subunit alpha type-6 [Takifugu rubripes])	8.286	3.05069	7.63441e-10	2.39257e-08	up	7.01333	30.2
transcript_HQ_AG_Trans_transcript23724_f3p0_916	carboxypeptidase A2 [Larimichthys crocea])	0	-12.3248	7.74469e-10	2.42379e-08	down	37.9133	0
transcript_HQ_AG_Trans_transcript20948_f12p0_1240	ribosomal L1 domain-containing protein 1 [Larimichthys crocea])	671.187	9.39057	7.99309e-10	2.49751e-08	up	0	2.53
transcript_HQ_AG_Trans_transcript14250_f3p0_1970	calpain-1 catalytic subunit [Larimichthys crocea])	0.194	-2.36591	8.00224e-10	2.49751e-08	down	9.08	1.16333
transcript_HQ_AG_Trans_transcript16748_f5p0_1714	probable ATP-dependent RNA helicase DDX49 [Larimichthys crocea])	8.419	3.07365	8.01942e-10	2.49944e-08	up	0.813333	4.50667
transcript_HQ_AG_Trans_transcript3183_f6p0_3629	Interleukin-17 receptor A [Larimichthys crocea])	3.91	1.96701	8.07703e-10	2.51395e-08	up	3.96333	10.26
transcript_HQ_AG_Trans_transcript1124_f3p0_4654	arrestin domain-containing protein 3 isoform X2 [Monopterus albus])	12.574	3.65232	8.20178e-10	2.54928e-08	up	3.92333	33.35
transcript_HQ_AG_Trans_transcript16960_f2p0_1705	interferon regulatory factor 2-binding protein 2-B [Larimichthys crocea])	399.791	8.6431	8.38887e-10	2.60387e-08	up	0	1.02
transcript_HQ_AG_Trans_transcript8500_f36p0_2565	Phosphoinositide-3-kinase-interacting protein 1 Kringle domain-containing protein HGFL Precursor [Larimichthys crocea])	0.209	-2.26007	8.40179e-10	2.60433e-08	down	3.48667	0.49
transcript_HQ_AG_Trans_transcript26096_f3p0_604	Endoplasmin [Collichthys lucidus])	14.885	3.89581	8.50799e-10	2.63365e-08	up	34.35	321.14
transcript_HQ_AG_Trans_transcript12187_f4p0_2149	uncharacterized protein LOC104926125 isoform X1 [Larimichthys crocea])	0.014	-6.156	8.55075e-10	2.64329e-08	down	3.42667	0.03
transcript_HQ_AG_Trans_transcript7122_f2p0_2823	hypothetical protein PFLUV_G00020450, partial [Perca fluviatilis])	4.227	2.0798	8.5625e-10	2.64332e-08	up	0.76	2.12
transcript_HQ_AG_Trans_transcript19641_f2p0_1409	hypothetical protein F7725_001650 [Dissostichus mawsoni])	0.015	-6.09636	8.57616e-10	2.64395e-08	down	3.85667	0.04
transcript_HQ_AG_Trans_transcript3075_f5p0_3683	equilibrative nucleoside transporter 2 isoform X1 [Larimichthys crocea])	10.344	3.37067	8.62232e-10	2.65215e-08	up	0.563333	3.90333
transcript_HQ_AG_Trans_transcript18632_f3p0_1527	apelin receptor A [Larimichthys crocea])	0.013	-6.28513	8.62612e-10	2.65215e-08	down	1.7	0.0166667
transcript_HQ_AG_Trans_transcript10690_f30p0_2328	protein tyrosine phosphatase type IVA 1 [Larimichthys crocea])	5.332	2.41459	8.87629e-10	2.72538e-08	up	1.33333	4.73
transcript_HQ_AG_Trans_transcript27140_f3p0_462	T-complex protein 1 subunit beta [Anarrhichthys ocellatus])	19.974	4.32004	9.05184e-10	2.77553e-08	up	6.94667	79.69
transcript_HQ_AG_Trans_transcript13065_f2p0_2105	regulation of nuclear pre-mRNA domain-containing protein 1A isoform X1 [Larimichthys crocea])	0.003	-8.33797	9.25441e-10	2.83382e-08	down	0.886667	0
transcript_HQ_AG_Trans_transcript23031_f25p0_976	proteasome subunit alpha type-4-like [Echeneis naucrates])	6.409	2.68	9.383e-10	2.86933e-08	up	6.91333	28.9367
transcript_HQ_AG_Trans_transcript16166_f9p0_1765	Neutral amino acid transporter A SATT [Collichthys lucidus])	0.011	-6.55448	9.66285e-10	2.95094e-08	down	8.26	0.0566667
transcript_HQ_AG_Trans_transcript25224_f7p0_715	hypothetical protein D5F01_LYC22576 [Larimichthys crocea])	10.033	3.32669	9.84328e-10	2.9989e-08	up	5.19667	32.3667
transcript_HQ_AG_Trans_transcript17948_f49p0_1545	beta-enolase [Larimichthys crocea])	0.069	-3.85822	9.84631e-10	2.9989e-08	down	159.927	7.49333
transcript_HQ_AG_Trans_transcript24476_f7p0_824	elastase-1-like isoform X1 [Notolabrus celidotus])	0	-12.7973	9.93091e-10	3.02062e-08	down	61.37	0
transcript_HQ_AG_Trans_transcript26211_f2p0_588		26.683	4.73784	1.00831e-09	3.06281e-08	up	4.75333	78.04
transcript_HQ_AG_Trans_transcript15305_f2p0_1846	sushi repeat-containing protein SRPX [Larimichthys crocea])	0.003	-8.3205	1.02734e-09	3.11645e-08	down	1.02333	0
transcript_HQ_AG_Trans_transcript13462_f3p0_2045	activator of 90 kDa heat shock protein ATPase homolog 1 [Larimichthys crocea])	651.443	9.3475	1.03485e-09	3.13505e-08	up	0	1.36333
transcript_HQ_AG_Trans_transcript20313_f16p0_1327	microsomal glutathione S-transferase 3 [Larimichthys crocea])	0.044	-4.4932	1.05038e-09	3.17786e-08	down	2.53333	0.07
transcript_HQ_AG_Trans_transcript19469_f2p0_1427	putative tissue factor pathway inhibitor 1 precursor [Sciaenops ocellatus])	7.632	2.932	1.05253e-09	3.18012e-08	up	14.4367	71.8533
transcript_HQ_AG_Trans_transcript27057_f2p0_483		21.763	4.4438	1.06036e-09	3.19951e-08	up	2.19	26.64
transcript_HQ_AG_Trans_transcript24649_f2p0_801	trypsin-1 [Labrus bergylta])	0.002	-8.77808	1.06866e-09	3.22031e-08	down	843.517	1.23333
transcript_HQ_AG_Trans_transcript183_f2p0_6214	Zinc finger protein Rlf Rearranged L-myc fusion gene protein Zn-15-related protein [Larimichthys crocea])	0.232	-2.10803	1.08757e-09	3.27295e-08	down	1.84667	0.283333
transcript_HQ_AG_Trans_transcript18788_f2p0_1513	eukaryotic translation initiation factor 3 subunit A [Larimichthys crocea])	0.006	-7.34086	1.12025e-09	3.36255e-08	down	2.36	0.01
transcript_HQ_AG_Trans_transcript21206_f3p0_1228	probable ATP-dependent RNA helicase DDX5 isoform X1 [Larimichthys crocea])	16.516	4.04583	1.12031e-09	3.36255e-08	up	3.07667	33.2333
transcript_HQ_AG_Trans_transcript8497_f2p0_2629	disheveled-associated activator of morphogenesis 1 isoform X1 [Larimichthys crocea])	7.347	2.87707	1.1234e-09	3.36739e-08	up	5.32667	25.47
transcript_HQ_AG_Trans_transcript26596_f2p0_539		28.835	4.84974	1.12735e-09	3.37476e-08	up	1.66	28.7433
transcript_HQ_AG_Trans_transcript24096_f2p0_875	poly(U)-specific endoribonuclease [Larimichthys crocea])	0.001	-9.88338	1.13402e-09	3.39028e-08	down	141.003	0.103333
transcript_HQ_AG_Trans_transcript14141_f10p0_1961	Peroxisomal membrane protein 11B [Larimichthys crocea])	7.223	2.85253	1.16155e-09	3.46749e-08	up	3.49667	16.4967
transcript_HQ_AG_Trans_transcript23190_f2p0_970	Ribonuclease-like 3 [Collichthys lucidus])	0.028	-5.14826	1.1629e-09	3.46749e-08	down	5.22667	0.0933333
transcript_HQ_AG_Trans_transcript26705_f2p0_525		21.785	4.44524	1.17575e-09	3.50121e-08	up	1.43667	17.9167
transcript_HQ_AG_Trans_transcript14090_f2p0_1982	fibrinogen beta chain precursor [Larimichthys crocea])	0.001	-10.0152	1.17908e-09	3.50653e-08	down	376.163	0.256667
transcript_HQ_AG_Trans_transcript8739_f11p0_2548	putative ATP-dependent RNA helicase DDX27 [Larimichthys crocea])	7.108	2.82941	1.21456e-09	3.60733e-08	up	1.76667	8.43667
transcript_HQ_AG_Trans_transcript24115_f2p0_892	CHK1 checkpoint-like protein, partial [Perca flavescens])	4.94	2.30459	1.23686e-09	3.66877e-08	up	15.9633	50.17
transcript_HQ_AG_Trans_transcript19292_f17p0_1413	NAD(P)H-hydrate epimerase [Larimichthys crocea])	0.128	-2.9691	1.23889e-09	3.67e-08	down	13.1867	1.11667
transcript_HQ_AG_Trans_transcript24923_f2p0_768	complement factor H isoform X1 [Larimichthys crocea])	186.794	7.54531	1.26843e-09	3.75261e-08	up	0.67	74.8533
transcript_HQ_AG_Trans_transcript26288_f2p0_584	THO complex subunit 4-A [Collichthys lucidus])	8.031	3.00559	1.28969e-09	3.81053e-08	up	7.39	35.86
transcript_HQ_AG_Trans_transcript15462_f2p0_1826	Gamma-butyrobetaine dioxygenase [Larimichthys crocea])	20.687	4.37063	1.2984e-09	3.83129e-08	up	0.29	4.09
transcript_HQ_AG_Trans_transcript5700_f23p0_3082	EH domain-containing protein 2 [Collichthys lucidus])	0.002	-8.79551	1.32337e-09	3.8999e-08	down	0.79	0
transcript_HQ_AG_Trans_transcript23664_f7p0_931	phospholipid hydroperoxide glutathione peroxidase isoform X2 [Larimichthys crocea])	0.002	-8.66124	1.33018e-09	3.91491e-08	down	20.75	0.0333333
transcript_HQ_AG_Trans_transcript27215_f3p0_450		418.605	8.70945	1.34769e-09	3.96131e-08	up	0.0333333	13.52
transcript_HQ_AG_Trans_transcript5807_f2p0_3052	growth hormone receptor [Larimichthys crocea])	0.004	-7.82145	1.36611e-09	4.01027e-08	down	6.75333	0.02
transcript_HQ_AG_Trans_transcript7464_f2p0_2783	Aldehyde dehydrogenase family 9 member A1-B [Larimichthys crocea])	0.099	-3.33603	1.39888e-09	4.10116e-08	down	7.86333	0.523333
transcript_HQ_AG_Trans_transcript28016_f9p0_322	chymotrypsin A-like [Sander lucioperca])	0.037	-4.77416	1.41466e-09	4.14208e-08	down	1039.65	19.8467
transcript_HQ_AG_Trans_transcript3511_f2p0_3552	Caveolae-associated protein 1 [Collichthys lucidus])	0.003	-8.34178	1.43903e-09	4.20801e-08	down	0.496667	0
transcript_HQ_AG_Trans_transcript21342_f14p0_1160	iron-sulfur cluster assembly 2 homolog, mitochondrial [Larimichthys crocea])	0.131	-2.93068	1.45171e-09	4.23962e-08	down	6.53667	0.556667
transcript_HQ_AG_Trans_transcript24902_f2p0_760	PREDICTED: ras-related protein Rab-5C [Paralichthys olivaceus])	0.002	-8.68844	1.45578e-09	4.24604e-08	down	4.21667	0
transcript_HQ_AG_Trans_transcript18841_f9p0_1497	RNA-binding protein 8A isoform X2 [Sparus aurata])	5.646	2.49721	1.46931e-09	4.28003e-08	up	2.71333	9.93333
transcript_HQ_AG_Trans_transcript7899_f3p0_2729	DNA-directed RNA polymerase I subunit RPA2 [Larimichthys crocea])	7.866	2.97572	1.48047e-09	4.30702e-08	up	0.593333	3.13
transcript_HQ_AG_Trans_transcript14847_f3p0_1912	Threonine synthase-like 2 [Larimichthys crocea])	0.003	-8.32489	1.49337e-09	4.339e-08	down	0.976667	0
transcript_HQ_AG_Trans_transcript11342_f3p0_2235	BCL2 interacting protein 3 like a [Epinephelus lanceolatus])	0.002	-9.34386	1.51423e-09	4.39398e-08	down	1.70333	0
transcript_HQ_AG_Trans_transcript7928_f3p0_2648	dimethylaniline monooxygenase [N-oxide-forming] 5-like [Larimichthys crocea])	0.125	-3.00186	1.51918e-09	4.39766e-08	down	22.9167	1.87
transcript_HQ_AG_Trans_transcript10661_f2p0_2362	Zinc finger matrin-type protein 1 [Larimichthys crocea])	0.029	-5.11168	1.52121e-09	4.39766e-08	down	1.18333	0.0233333
transcript_HQ_AG_Trans_transcript4563_f2p0_3262	Sodium- and chloride-dependent betaine transporter [Larimichthys crocea])	0.127	-2.97427	1.52131e-09	4.39766e-08	down	1.93333	0.163333
transcript_HQ_AG_Trans_transcript13056_f2p0_2108	inter-alpha-trypsin inhibitor heavy chain H3 isoform X2 [Larimichthys crocea])	0.208	-2.26199	1.53799e-09	4.44025e-08	down	39.9467	5.52667
transcript_HQ_AG_Trans_transcript17237_f6p0_1660	DNA polymerase delta subunit 3 isoform X2 [Larimichthys crocea])	6.076	2.60314	1.53995e-09	4.44026e-08	up	1.28333	5.15667
transcript_HQ_AG_Trans_transcript3982_f4p0_3428	transcription factor SPT20 homolog isoform X5 [Larimichthys crocea])	4.018	2.0065	1.58431e-09	4.56236e-08	up	0.52	1.40667
transcript_HQ_AG_Trans_transcript18110_f9p0_1582	U3 small nucleolar RNA-interacting protein 2 isoform X2 [Seriola dumerili])	16.211	4.01892	1.59078e-09	4.57434e-08	up	0.403333	4.27
transcript_HQ_AG_Trans_transcript21214_f9p0_1227	hypothetical protein EPR50_G00036160 [Perca flavescens])	0.003	-8.42026	1.59385e-09	4.57434e-08	down	1.81333	0
transcript_HQ_AG_Trans_transcript8921_f29p0_2491	hypothetical protein E3U43_021661 [Larimichthys crocea])	0.056	-4.16958	1.59451e-09	4.57434e-08	down	28.9133	1.11333
transcript_HQ_AG_Trans_transcript26395_f4p0_558	cathepsin D [Channa striata])	7.604	2.9268	1.60615e-09	4.60194e-08	up	17.25	77.6033
transcript_HQ_AG_Trans_transcript3240_f15p0_3610	ectonucleotide pyrophosphatase/phosphodiesterase family member 5 [Larimichthys crocea])	0.255	-1.9734	1.60868e-09	4.60336e-08	down	4.75	0.81
transcript_HQ_AG_Trans_transcript21330_f3p0_1220	ATP-dependent RNA helicase DDX39A [Sparus aurata])	7.122	2.83232	1.61478e-09	4.61503e-08	up	3.71	17.47
transcript_HQ_AG_Trans_transcript1265_f3p0_4545	transmembrane protein 150A isoform X1 [Cyclopterus lumpus])	6.741	2.75293	1.62711e-09	4.64443e-08	up	0.69	3.14667
transcript_HQ_AG_Trans_transcript10710_f14p0_2350	CD302 antigen [Larimichthys crocea])	0.003	-8.37668	1.64533e-09	4.69054e-08	down	0.8	0
transcript_HQ_AG_Trans_transcript25058_f3p0_742	sequestosome-1 [Larimichthys crocea])	34.269	5.09883	1.64856e-09	4.69385e-08	up	6.98333	146.697
transcript_HQ_AG_Trans_transcript10018_f2p0_2443	Endoplasmin [Collichthys lucidus])	0.001	-10.3718	1.66166e-09	4.72523e-08	down	3.01	0
transcript_HQ_AG_Trans_transcript12144_f2p0_2202	signal recognition particle receptor subunit beta [Larimichthys crocea])	0.003	-8.25441	1.66455e-09	4.72753e-08	down	0.796667	0
transcript_HQ_AG_Trans_transcript3104_f2p0_3665	PREDICTED: YTH domain-containing family protein 1 isoform X1 [Lates calcarifer])	4.922	2.29937	1.66665e-09	4.72757e-08	up	0.496667	1.60667
transcript_HQ_AG_Trans_transcript28376_f6p0_232	PREDICTED: 40S ribosomal protein S14 [Hippocampus comes])	10.089	3.33476	1.68747e-09	4.78069e-08	up	178.383	778.303
transcript_HQ_AG_Trans_transcript3452_f3p0_3564	LOW QUALITY PROTEIN: sideroflexin-1-like [Hippoglossus hippoglossus])	0.095	-3.39714	1.69717e-09	4.80216e-08	down	8.13667	0.496667
transcript_HQ_AG_Trans_transcript25339_f10p0_722	PREDICTED: leydig cell tumor 10 kDa protein homolog [Stegastes partitus])	4.31	2.1076	1.77327e-09	5.01124e-08	up	14.62	39.4933
transcript_HQ_AG_Trans_transcript16417_f4p0_1739	glycosyltransferase-like domain-containing protein 1 isoform X3 [Larimichthys crocea])	0.135	-2.89026	1.82837e-09	5.16056e-08	down	3.32	0.296667
transcript_HQ_AG_Trans_transcript28044_f2p0_317		28.04	4.80942	1.84212e-09	5.1929e-08	up	1.43667	20.4533
transcript_HQ_AG_Trans_transcript1092_f6p0_4651	Platelet-derived growth factor receptor beta, partial [Larimichthys crocea])	0.149	-2.7458	1.87273e-09	5.26946e-08	down	0.95	0.0966667
transcript_HQ_AG_Trans_transcript10013_f2p0_2460	S-adenosylmethionine synthase isoform type-2 [Collichthys lucidus])	5.804	2.53706	1.87392e-09	5.26946e-08	up	0.48	1.83
transcript_HQ_AG_Trans_transcript21656_f11p0_1166	plasminogen, partial [Epinephelus bruneus])	3.11	1.63702	1.9096e-09	5.36317e-08	up	66.5833	135.367
transcript_HQ_AG_Trans_transcript1307_f2p0_4494	Single-stranded DNA-binding protein 3, partial [Larimichthys crocea])	0.069	-3.85842	1.91913e-09	5.38327e-08	down	1.37	0.0633333
transcript_HQ_AG_Trans_transcript7900_f24p0_2695	nucleolar transcription factor 1-A isoform X3 [Larimichthys crocea])	4.863	2.28198	1.92236e-09	5.3857e-08	up	2.80333	8.99667
transcript_HQ_AG_Trans_transcript27372_f2p0_430	Hemoglobin subunit alpha-2 [Anoplopoma fimbria])	4.282	2.09813	1.94102e-09	5.43127e-08	up	58.48	141.897
transcript_HQ_AG_Trans_transcript9265_f112p0_2461	selenoprotein P [Larimichthys crocea])	0.039	-4.68014	1.94345e-09	5.43139e-08	down	41.65	1.12
transcript_HQ_AG_Trans_transcript7358_f14p0_2751	CD82 antigen C33 antigen IA4 [Collichthys lucidus])	0.184	-2.43846	1.94893e-09	5.44001e-08	down	11.7567	1.46667
transcript_HQ_AG_Trans_transcript8448_f7p0_2655	Beta-1,4 N-acetylgalactosaminyltransferase 1 [Larimichthys crocea])	0	-11.856	1.9545e-09	5.44887e-08	down	7.77667	0
transcript_HQ_AG_Trans_transcript25887_f2p0_601	RING finger protein 175 [Collichthys lucidus])	5.47	2.45143	1.98294e-09	5.52138e-08	up	2.59	8.69667
transcript_HQ_AG_Trans_transcript25279_f3p0_691		5.636	2.49469	1.99523e-09	5.54878e-08	up	6.89667	24.5533
transcript_HQ_AG_Trans_transcript23663_f2p0_922	Apolipoprotein A-I [Larimichthys crocea])	0.002	-8.95588	2.01856e-09	5.60682e-08	down	4101.29	5.65
transcript_HQ_AG_Trans_transcript28486_f4p0_200	40S ribosomal protein S3a [Collichthys lucidus])	7.464	2.89999	2.05333e-09	5.69642e-08	up	133.29	415.357
transcript_HQ_AG_Trans_transcript24254_f6p0_856	prefoldin subunit 3 [Sander lucioperca])	0.002	-8.94754	2.06411e-09	5.71933e-08	down	4.19333	0
transcript_HQ_AG_Trans_transcript20442_f9p0_1321	Charged multivesicular body protein 4c [Liparis tanakae])	0.107	-3.21828	2.08199e-09	5.76185e-08	down	2.40333	0.166667
transcript_HQ_AG_Trans_transcript11485_f6p0_2263	inter-alpha-trypsin inhibitor heavy chain H3 isoform X8 [Larimichthys crocea])	0	-12.79	2.08552e-09	5.76461e-08	down	17.3767	0
transcript_HQ_AG_Trans_transcript28187_f4p0_286		31	4.95422	2.11167e-09	5.82981e-08	up	42.0933	619.703
transcript_HQ_AG_Trans_transcript900_f3p0_4798	complement C3-like isoform X1 [Larimichthys crocea])	0.04	-4.6467	2.1302e-09	5.87383e-08	down	37.51	1.02667
transcript_HQ_AG_Trans_transcript27230_f8p0_450	elastase-1-like isoform X1 [Notolabrus celidotus])	0.002	-8.93471	2.17204e-09	5.98192e-08	down	493.497	0.646667
transcript_HQ_AG_Trans_transcript25448_f6p0_693	Chymotrypsin-like protease CTRL-1 [Collichthys lucidus])	0.001	-10.3434	2.1762e-09	5.98612e-08	down	501.81	0.266667
transcript_HQ_AG_Trans_transcript11751_f32p0_2159	phospholipase A1 member A isoform X2 [Larimichthys crocea])	0.121	-3.04766	2.19018e-09	6.01729e-08	down	4.69667	0.376667
transcript_HQ_AG_Trans_transcript13553_f4p0_2044	selenoprotein P [Larimichthys crocea])	0.065	-3.93497	2.20352e-09	6.04663e-08	down	46.1633	2.05667
transcript_HQ_AG_Trans_transcript4029_f3p0_3378	PREDICTED: collagen type IV alpha-3-binding protein isoform X3 [Stegastes partitus])	0.066	-3.91514	2.21015e-09	6.05752e-08	down	5.94333	0.27
transcript_HQ_AG_Trans_transcript27408_f2p0_422		8.148	3.02646	2.27157e-09	6.21836e-08	up	48.3233	220.55
transcript_HQ_AG_Trans_transcript27080_f11p0_470	60S ribosomal protein L19 [Etheostoma spectabile])	7.501	2.90714	2.27602e-09	6.22305e-08	up	14.3967	61.1433
transcript_HQ_AG_Trans_transcript9175_f6p0_2540	interferon regulatory factor 6 [Miichthys miiuy])	0.341	-1.55243	2.29292e-09	6.26171e-08	down	6.42667	1.44667
transcript_HQ_AG_Trans_transcript20542_f14p0_1292	COP9 signalosome complex subunit 6 [Maylandia zebra])	3.643	1.86517	2.31123e-09	6.30415e-08	up	5.38	12.7467
transcript_HQ_AG_Trans_transcript2531_f14p0_3708	dihydropyrimidine dehydrogenase [NADP(+)] [Larimichthys crocea])	0.051	-4.29889	2.31676e-09	6.31164e-08	down	51.91	1.81333
transcript_HQ_AG_Trans_transcript23687_f39p0_880	small nuclear ribonucleoprotein-associated proteins B and B' isoform X2 [Acanthochromis polyacanthus])	14.265	3.83444	2.36222e-09	6.42778e-08	up	4.32333	38.9933
transcript_HQ_AG_Trans_transcript10577_f7p0_2359	probable ATP-dependent RNA helicase DDX5 isoform X2 [Larimichthys crocea])	13.494	3.75422	2.36918e-09	6.43156e-08	up	0.72	6.70667
transcript_HQ_AG_Trans_transcript17977_f2p0_1580	hypothetical protein D5F01_LYC03425 [Larimichthys crocea])	0.002	-8.81531	2.36927e-09	6.43156e-08	down	1.69667	0
transcript_HQ_AG_Trans_transcript8108_f2p0_2697	selenoprotein P [Larimichthys crocea])	0.154	-2.6989	2.3728e-09	6.43346e-08	down	109.577	11.38
transcript_HQ_AG_Trans_transcript15694_f36p0_1705	Gap junction beta-4 protein [Collichthys lucidus])	4.728	2.24137	2.37818e-09	6.44035e-08	up	2.25	7
transcript_HQ_AG_Trans_transcript3565_f10p0_3484	ceruloplasmin [Larimichthys crocea])	0	-11.4265	2.41245e-09	6.52539e-08	down	22.6033	0.00666667
transcript_HQ_AG_Trans_transcript4888_f4p0_3236	Keratin-like protein KRT222 [Larimichthys crocea])	0.007	-7.06054	2.41664e-09	6.52895e-08	down	1.21	0.00666667
transcript_HQ_AG_Trans_transcript26209_f4p0_595		9.787	3.29081	2.42773e-09	6.55113e-08	up	30.5767	185.98
transcript_HQ_AG_Trans_transcript24194_f2p0_863	CHK1 checkpoint-like protein, partial [Perca flavescens])	3.452	1.78752	2.464e-09	6.64111e-08	up	48.7767	107.48
transcript_HQ_AG_Trans_transcript3171_f2p0_3634	complement C3-like isoform X4 [Larimichthys crocea])	0.02	-5.66943	2.52985e-09	6.81051e-08	down	17.23	0.233333
transcript_HQ_AG_Trans_transcript26654_f3p0_536	High choriolytic enzyme 1 [Larimichthys crocea])	0	-11.4062	2.56148e-09	6.8875e-08	down	48.71	0
transcript_HQ_AG_Trans_transcript22065_f6p0_1126	Elastase-1 [Larimichthys crocea])	0.006	-7.32231	2.60584e-09	6.99849e-08	down	415.047	1.73
transcript_HQ_AG_Trans_transcript6762_f2p0_2901	Insulin-like growth factor-binding protein complex acid labile subunit [Collichthys lucidus])	0.003	-8.53936	2.61951e-09	7.02689e-08	down	0.71	0
transcript_HQ_AG_Trans_transcript4508_f5p0_3369	ubiquitin thioesterase ZRANB1 [Larimichthys crocea])	2.829	1.50041	2.71258e-09	7.26798e-08	up	2.79	5.24
transcript_HQ_AG_Trans_transcript26875_f236p0_405	60S acidic ribosomal protein P2 [Larimichthys crocea])	3.368	1.75177	2.7423e-09	7.33897e-08	up	825.253	1526.51
transcript_HQ_AG_Trans_transcript20823_f11p0_1277	THO complex subunit 4-A [Collichthys lucidus])	6.755	2.75587	2.75599e-09	7.36692e-08	up	17.9067	80.4433
transcript_HQ_AG_Trans_transcript8438_f2p0_2640	ETS-related transcription factor [Collichthys lucidus])	0.214	-2.22622	2.78302e-09	7.42542e-08	down	1.73	0.246667
transcript_HQ_AG_Trans_transcript13999_f3p0_2014	Aldehyde dehydrogenase family 9 member A1 [Collichthys lucidus])	0.019	-5.6897	2.78441e-09	7.42542e-08	down	12.7767	0.156667
transcript_HQ_AG_Trans_transcript2754_f3p0_3773	NLR family CARD domain-containing protein 3 [Larimichthys crocea])	0.083	-3.58945	2.8079e-09	7.47893e-08	down	2.97667	0.16
transcript_HQ_AG_Trans_transcript3547_f3p0_3475	periostin isoform X2 [Larimichthys crocea])	0.003	-8.59433	2.81106e-09	7.47893e-08	down	0.613333	0
transcript_HQ_AG_Trans_transcript7223_f6p0_2805	tudor domain-containing protein 3 isoform X1 [Larimichthys crocea])	9.444	3.2394	2.81802e-09	7.48868e-08	up	0.3	1.83
transcript_HQ_AG_Trans_transcript394_f23p0_5448	complement component 4 [Miichthys miiuy])	0.019	-5.70965	2.85354e-09	7.56835e-08	down	48.0333	0.636667
transcript_HQ_AG_Trans_transcript13948_f2p0_1983	L-threonine 3-dehydrogenase, mitochondrial [Collichthys lucidus])	0.088	-3.50352	2.85466e-09	7.56835e-08	down	40.6233	2.34667
transcript_HQ_AG_Trans_transcript5340_f6p0_3148	ATP-dependent zinc metalloprotease YME1L1 [Larimichthys crocea])	7.95	2.99095	2.9374e-09	7.77863e-08	up	0.4	2.15
transcript_HQ_AG_Trans_transcript14988_f60p0_1822	Membrane-spanning 4-domains subfamily A member 4A [Larimichthys crocea])	0.062	-4.02271	2.99358e-09	7.91816e-08	down	7.58333	0.313333
transcript_HQ_AG_Trans_transcript21660_f2p0_1176	probable ATP-dependent RNA helicase DDX5 [Larimichthys crocea])	5.269	2.39757	3.03277e-09	8.01249e-08	up	6.52333	22.1533
transcript_HQ_AG_Trans_transcript25202_f2p0_719		15.042	3.91094	3.0387e-09	8.01884e-08	up	7.12667	68.1433
transcript_HQ_AG_Trans_transcript9885_f2p0_2456	ubiquitin carboxyl-terminal hydrolase CYLD isoform X1 [Larimichthys crocea])	0.192	-2.38278	3.11221e-09	8.20331e-08	down	8.04667	1.03667
transcript_HQ_AG_Trans_transcript18046_f3p0_1577	Podocalyxin Podocalyxin-like protein 1 [Collichthys lucidus])	0.121	-3.0452	3.11868e-09	8.21084e-08	down	2.33333	0.186667
transcript_HQ_AG_Trans_transcript13568_f15p0_2027	suppressor of SWI4 1 homolog [Larimichthys crocea])	6.436	2.68609	3.19208e-09	8.38724e-08	up	1.29333	5.57667
transcript_HQ_AG_Trans_transcript25880_f9p0_631	transcription factor BTF3 isoform X1 [Larimichthys crocea])	437.119	8.77188	3.19307e-09	8.38724e-08	up	0.263333	72.1767
transcript_HQ_AG_Trans_transcript101_f6p0_6779	splicing factor 3B subunit 1 isoform X2 [Cynoglossus semilaevis])	0.053	-4.23733	3.22887e-09	8.4715e-08	down	4.69667	0.173333
transcript_HQ_AG_Trans_transcript27927_f11p0_338	hypothetical protein F7725_005689 [Dissostichus mawsoni])	6.067	2.60095	3.24149e-09	8.4948e-08	up	367.953	1142.12
transcript_HQ_AG_Trans_transcript25005_f2p0_752		120.74	6.91576	3.28162e-09	8.59005e-08	up	0.0933333	7.29
transcript_HQ_AG_Trans_transcript27431_f3p0_417		17.614	4.13869	3.29575e-09	8.61712e-08	up	11.5867	112.257
transcript_HQ_AG_Trans_transcript15430_f6p0_1854	tumor necrosis factor receptor superfamily member 5 [Larimichthys crocea])	0.112	-3.15653	3.35517e-09	8.76238e-08	down	5.19667	0.38
transcript_HQ_AG_Trans_transcript12489_f20p0_2156	hyaluronan-binding protein 2-like [Larimichthys crocea])	0.025	-5.33721	3.41097e-09	8.8979e-08	down	196.007	3.41
transcript_HQ_AG_Trans_transcript14214_f2p0_1980	2-(3-amino-3-carboxypropyl)histidine synthase subunit 1 isoform X1 [Sparus aurata])	0.001	-9.48246	3.50454e-09	9.13151e-08	down	2.09667	0
transcript_HQ_AG_Trans_transcript11123_f15p0_2281	insulin-like growth factor I precursor [Larimichthys crocea])	0.017	-5.84715	3.50877e-09	9.13204e-08	down	10.8467	0.13
transcript_HQ_AG_Trans_transcript12112_f27p0_1995	Peptidylprolyl isomerase domain and WD repeat-containing protein 1 [Larimichthys crocea])	7.331	2.87395	3.52151e-09	9.1547e-08	up	3.57667	17.38
transcript_HQ_AG_Trans_transcript7493_f8p0_2792	heterochromatin protein 1-binding protein 3 isoform X1 [Larimichthys crocea])	0.111	-3.17119	3.55582e-09	9.23334e-08	down	1.09667	0.08
transcript_HQ_AG_Trans_transcript6143_f5p0_3008	inter-alpha-trypsin inhibitor heavy chain H3 [Larimichthys crocea])	0.004	-8.13339	3.61479e-09	9.37575e-08	down	14.8367	0.0366667
transcript_HQ_AG_Trans_transcript19552_f2p0_1430	Malonyl-CoA-acyl carrier protein transacylase, mitochondrial [Larimichthys crocea])	13.33	3.73666	3.66454e-09	9.49396e-08	up	0.336667	3
transcript_HQ_AG_Trans_transcript27092_f6p0_487	serotransferrin [Larimichthys crocea])	1648.64	10.6871	3.85352e-09	9.9722e-08	up	0.193333	178.09
transcript_HQ_AG_Trans_transcript23281_f2p0_976		22.319	4.48021	3.85938e-09	9.97601e-08	up	1.84333	25.5233
transcript_HQ_AG_Trans_transcript23701_f5p0_919	CD209 antigen-like protein E precursor [Larimichthys crocea])	54.255	5.76168	3.94877e-09	1.01955e-07	up	7.09333	243.097
transcript_HQ_AG_Trans_transcript22808_f2p0_1017	kininogen-1 [Larimichthys crocea])	4056.34	11.986	3.98042e-09	1.02655e-07	up	0	20.0733
transcript_HQ_AG_Trans_transcript104_f2p0_6770	cell migration-inducing and hyaluronan-binding protein [Larimichthys crocea])	0.032	-4.9589	4.03763e-09	1.04012e-07	down	0.26	0.00666667
transcript_HQ_AG_Trans_transcript21819_f2p0_1162		7.45	2.89723	4.07376e-09	1.04824e-07	up	3.38667	15.9167
transcript_HQ_AG_Trans_transcript22837_f8p0_1018	integral membrane protein 2B isoform X2 [Larimichthys crocea])	0.232	-2.10891	4.13497e-09	1.06279e-07	down	34.2	5.18333
transcript_HQ_AG_Trans_transcript18562_f2p0_1524	sialidase-1 [Larimichthys crocea])	0.003	-8.46035	4.14618e-09	1.06447e-07	down	1.39	0
transcript_HQ_AG_Trans_transcript13194_f2p0_2088	Eukaryotic translation initiation factor 4 gamma 1 [Larimichthys crocea])	7.759	2.95585	4.16034e-09	1.06547e-07	up	3.22667	16.5467
transcript_HQ_AG_Trans_transcript16805_f4p0_1743	ATP synthase subunit alpha, mitochondrial [Collichthys lucidus])	0.126	-2.98389	4.1612e-09	1.06547e-07	down	32.0333	2.75
transcript_HQ_AG_Trans_transcript13692_f5p0_2020	putative RNA-binding protein 18 RNA-binding motif protein 18 [Larimichthys crocea])	0.002	-8.9777	4.16414e-09	1.06547e-07	down	1.41333	0
transcript_HQ_AG_Trans_transcript23137_f2p0_986	CD81 antigen [Collichthys lucidus])	6.146	2.61974	4.19411e-09	1.07193e-07	up	1.77667	6.87333
transcript_HQ_AG_Trans_transcript22657_f157p0_1027	phospholipid hydroperoxide glutathione peroxidase isoform X3 [Larimichthys crocea])	0.025	-5.3163	4.21408e-09	1.07582e-07	down	434.497	7.37667
transcript_HQ_AG_Trans_transcript19614_f2p0_1425	Store-operated calcium entry-associated regulatory factor [Larimichthys crocea])	3.824	1.93522	4.28215e-09	1.09197e-07	up	11.2	27.9433
transcript_HQ_AG_Trans_transcript12595_f2p0_2130	sodium-coupled neutral amino acid transporter 3 isoform X1 [Larimichthys crocea])	0.261	-1.93711	4.41858e-09	1.1255e-07	down	58.9367	10.2167
transcript_HQ_AG_Trans_transcript16634_f2p0_1743	sequestosome-1 [Larimichthys crocea])	15.178	3.9239	4.44182e-09	1.13015e-07	up	1.02	9.87333
transcript_HQ_AG_Trans_transcript1341_f2p0_4471	Complement C3 Complement C3 beta chain Complement C3 alpha chain [Larimichthys crocea])	0.002	-8.64864	4.55758e-09	1.15831e-07	down	0.473333	0
transcript_HQ_AG_Trans_transcript4841_f8p0_3227	neutral cholesterol ester hydrolase 1 [Larimichthys crocea])	0.112	-3.16442	4.56616e-09	1.15919e-07	down	11.7367	0.883333
transcript_HQ_AG_Trans_transcript26046_f2p0_609		8.523	3.09132	4.59467e-09	1.16513e-07	up	1.66667	8.51667
transcript_HQ_AG_Trans_transcript10852_f2p0_2345	coatomer subunit gamma-2 [Larimichthys crocea])	0.045	-4.47409	4.62513e-09	1.17154e-07	down	3.52667	0.103333
transcript_HQ_AG_Trans_transcript26729_f14p0_506	hypothetical protein EXN66_Car003943 [Channa argus])	8.332	3.05868	4.64362e-09	1.1738e-07	up	301.037	1451.59
transcript_HQ_AG_Trans_transcript15796_f2p0_1812	N-acylethanolamine-hydrolyzing acid amidase isoform X1 [Larimichthys crocea])	5.25	2.39239	4.64436e-09	1.1738e-07	up	2.27667	7.74
transcript_HQ_AG_Trans_transcript27948_f5p0_336	60S ribosomal protein L22 isoform X2 [Oreochromis niloticus])	1260.28	10.2995	4.69309e-09	1.1848e-07	up	0	38.32
transcript_HQ_AG_Trans_transcript23335_f12p0_969	eukaryotic translation initiation factor 4E type 2 [Larimichthys crocea])	4.165	2.05839	4.71448e-09	1.18888e-07	up	5.24667	13.9167
transcript_HQ_AG_Trans_transcript28156_f2p0_293		347.974	8.44284	4.83448e-09	1.21778e-07	up	0	16.09
transcript_HQ_AG_Trans_transcript24893_f2p0_772	Bile salt-activated lipase [Larimichthys crocea])	0.005	-7.5338	4.91548e-09	1.23682e-07	down	427.91	1.49333
transcript_HQ_AG_Trans_transcript26072_f2p0_604		181.677	7.50523	4.9245e-09	1.23772e-07	up	0.19	20.7933
transcript_HQ_AG_Trans_transcript7754_f51p0_2705	eukaryotic translation initiation factor 4E-binding protein 2 [Larimichthys crocea])	0.179	-2.48277	5.03947e-09	1.26521e-07	down	6.30667	0.766667
transcript_HQ_AG_Trans_transcript26802_f2p0_498	Collagen alpha-1(VIII) chain [Collichthys lucidus])	0	-11.1407	5.05511e-09	1.26774e-07	down	47.4967	0.00666667
transcript_HQ_AG_Trans_transcript19429_f2p0_1426	Angiopoietin-related protein 5 Angiopoietin-like protein 5 Precursor [Larimichthys crocea])	0.187	-2.41985	5.14216e-09	1.28815e-07	down	2.60333	0.316667
transcript_HQ_AG_Trans_transcript11308_f2p0_2303	cytochrome P4501A [Micropogonias undulatus])	0.034	-4.85821	5.25405e-09	1.31473e-07	down	25.9733	0.62
transcript_HQ_AG_Trans_transcript20989_f2p0_1253	Interleukin-17 receptor A [Larimichthys crocea])	0.178	-2.49303	5.30934e-09	1.3271e-07	down	32.7967	3.74667
transcript_HQ_AG_Trans_transcript8516_f201p0_2515	polyadenylate-binding protein 1 [Larimichthys crocea])	0.001	-10.0239	5.32959e-09	1.3307e-07	down	2.31333	0
transcript_HQ_AG_Trans_transcript28180_f2p0_284		41.49	5.3747	5.3642e-09	1.33787e-07	up	7.10667	131.713
transcript_HQ_AG_Trans_transcript9578_f5p0_2495	Cytochrome P450 2A10 [Collichthys lucidus])	0.013	-6.25999	5.38911e-09	1.34261e-07	down	4.78	0.0433333
transcript_HQ_AG_Trans_transcript25906_f2p0_633		31.935	4.99705	5.42308e-09	1.34959e-07	up	0.92	18.27
transcript_HQ_AG_Trans_transcript24069_f2p0_875		8.453	3.07947	5.4841e-09	1.36329e-07	up	0.88	4.68667
transcript_HQ_AG_Trans_transcript27200_f56p0_310	trypsin-2-like [Oryzias melastigma])	0.004	-7.82897	5.54563e-09	1.37707e-07	down	1876.22	4.20667
transcript_HQ_AG_Trans_transcript27289_f21p0_351	Low choriolytic enzyme [Collichthys lucidus])	0.011	-6.47591	5.64969e-09	1.40138e-07	down	1820.07	11.09
transcript_HQ_AG_Trans_transcript20922_f2p0_1260	cyclin-dependent kinase 4 inhibitor D [Larimichthys crocea])	11.644	3.54148	5.66274e-09	1.40309e-07	up	0.193333	1.42
transcript_HQ_AG_Trans_transcript9961_f2p0_2441	E3 ubiquitin-protein ligase TRIM39 isoform X1 [Larimichthys crocea])	0.106	-3.23888	5.7177e-09	1.41516e-07	down	1.32333	0.0933333
transcript_HQ_AG_Trans_transcript6449_f4p0_2955	RNA-binding protein 5 [Larimichthys crocea])	0.003	-8.42959	5.86171e-09	1.44923e-07	down	0.653333	0
transcript_HQ_AG_Trans_transcript2620_f2p0_3849	methylcrotonoyl-CoA carboxylase subunit alpha, mitochondrial [Larimichthys crocea])	0.096	-3.38802	5.9069e-09	1.45881e-07	down	7.48667	0.476667
transcript_HQ_AG_Trans_transcript27167_f25p0_362	tropomyosin alpha-1 chain-like [Acanthochromis polyacanthus])	823.734	9.68603	5.91512e-09	1.45926e-07	up	0	23.0733
transcript_HQ_AG_Trans_transcript6349_f6p0_3007	apolipoprotein B-100 [Larimichthys crocea])	0.094	-3.41666	5.92348e-09	1.45973e-07	down	14.17	0.913333
transcript_HQ_AG_Trans_transcript10909_f6p0_2355	inter-alpha-trypsin inhibitor heavy chain H3 [Larimichthys crocea])	0.001	-10.2248	5.9647e-09	1.46587e-07	down	77.5833	0.0433333
transcript_HQ_AG_Trans_transcript10652_f2p0_2366	Bifunctional heparan sulfate N-deacetylase/N-sulfotransferase 1 [Larimichthys crocea])	0.053	-4.25073	5.96728e-09	1.46587e-07	down	12.1867	0.426667
transcript_HQ_AG_Trans_transcript14572_f30p0_1924	eukaryotic initiation factor 4A-II [Larimichthys crocea])	0.096	-3.38444	5.96774e-09	1.46587e-07	down	19.5033	1.27
transcript_HQ_AG_Trans_transcript27142_f22p0_427	ubiquitin-40S ribosomal protein S27a [Cottoperca gobio])	13.716	3.7778	6.1171e-09	1.50094e-07	up	58.4833	452.787
transcript_HQ_AG_Trans_transcript11021_f2p0_2309	clathrin light chain B-like isoform X2 [Sparus aurata])	7.33	2.8738	6.14386e-09	1.50587e-07	up	0.363333	1.77
transcript_HQ_AG_Trans_transcript14004_f78p0_1923	putative aminopeptidase W07G4.4 [Larimichthys crocea])	0.061	-4.03635	6.18731e-09	1.51489e-07	down	23.27	0.973333
transcript_HQ_AG_Trans_transcript24310_f8p0_842		9.243	3.20843	6.24587e-09	1.52758e-07	up	3.84	22.1367
transcript_HQ_AG_Trans_transcript22823_f2p0_1041	PREDICTED: complement C1q tumor necrosis factor-related protein 3-like [Lates calcarifer])	0.087	-3.51855	6.3453e-09	1.55023e-07	down	52.7367	2.88333
transcript_HQ_AG_Trans_transcript17438_f3p0_1654	hypothetical protein D9C73_028514 [Collichthys lucidus])	13.4	3.74412	6.44204e-09	1.57218e-07	up	2.06	17.9667
transcript_HQ_AG_Trans_transcript13759_f2p0_2028	Lipase member H [Larimichthys crocea])	0.164	-2.6072	6.66256e-09	1.62425e-07	down	5.92333	0.633333
transcript_HQ_AG_Trans_transcript15790_f2p0_1807	alkylglycerol monooxygenase [Larimichthys crocea])	0.026	-5.27548	6.68326e-09	1.62755e-07	down	4.6	0.0833333
transcript_HQ_AG_Trans_transcript3388_f5p0_3579	protein FAM219A-like isoform X2 [Seriola dumerili])	6.246	2.64287	6.84026e-09	1.664e-07	up	0.35	1.49
transcript_HQ_AG_Trans_transcript22605_f2p0_1076	tetratricopeptide repeat protein 32 [Larimichthys crocea])	0.087	-3.52977	6.89324e-09	1.67509e-07	down	3.67667	0.21
transcript_HQ_AG_Trans_transcript2896_f11p0_3711	PREDICTED: beta-1,3-N-acetylglucosaminyltransferase lunatic fringe-like [Lates calcarifer])	0.079	-3.666	6.92421e-09	1.68082e-07	down	0.57	0.03
transcript_HQ_AG_Trans_transcript6794_f6p0_2885	TGF-beta-activated kinase 1 and MAP3K7-binding protein 3 isoform X1 [Larimichthys crocea])	6.658	2.73516	6.965e-09	1.68871e-07	up	1.17667	5.12667
transcript_HQ_AG_Trans_transcript3901_f2p0_3444	guanine nucleotide-binding protein subunit alpha-11 [Larimichthys crocea])	0.267	-1.90686	6.97156e-09	1.68871e-07	down	2.53	0.446667
transcript_HQ_AG_Trans_transcript13001_f8p0_2095	complement factor B-like isoform X1 [Larimichthys crocea])	0.039	-4.67636	7.05029e-09	1.70596e-07	down	46.7767	1.23333
transcript_HQ_AG_Trans_transcript13052_f2p0_2110	Alanine aminotransferase 2-like [Collichthys lucidus])	0.077	-3.69706	7.14523e-09	1.72709e-07	down	12.37	0.626667
transcript_HQ_AG_Trans_transcript4395_f2p0_3330	SH3 domain-containing kinase-binding protein 1 [Larimichthys crocea])	0.004	-8.11763	7.20301e-09	1.73921e-07	down	0.463333	0
transcript_HQ_AG_Trans_transcript4554_f2p0_3316	Transport and Golgi organization protein 1-like protein [Larimichthys crocea])	3.335	1.73767	7.28379e-09	1.75685e-07	up	2.17	4.81
transcript_HQ_AG_Trans_transcript25375_f2p0_707	histone H2A-like protein [Labeo rohita])	431.053	8.75172	7.31355e-09	1.76216e-07	up	0	3.33
transcript_HQ_AG_Trans_transcript21738_f4p0_1157	LOW QUALITY PROTEIN: pre-rRNA-processing protein TSR2 homolog [Larimichthys crocea])	9.171	3.19714	7.49186e-09	1.8032e-07	up	0.41	2.38333
transcript_HQ_AG_Trans_transcript4545_f2p0_3327	zinc finger FYVE domain-containing protein 21 isoform X2 [Sparus aurata])	0.323	-1.63164	7.57962e-09	1.8224e-07	down	10.5333	2.27333
transcript_HQ_AG_Trans_transcript22961_f21p0_989	anaphase-promoting complex subunit 16 [Salmo trutta])	4.897	2.29179	7.89598e-09	1.89645e-07	up	5.12333	16.0233
transcript_HQ_AG_Trans_transcript27034_f2p0_426	PREDICTED: complement C3-like [Lates calcarifer])	354.39	8.46919	7.90644e-09	1.89696e-07	up	0.613333	117.733
transcript_HQ_AG_Trans_transcript8067_f10p0_2655	CCR4-NOT transcription complex subunit 10 isoform X2 [Larimichthys crocea])	4.542	2.18347	7.93438e-09	1.90166e-07	up	1.22333	3.64667
transcript_HQ_AG_Trans_transcript19055_f5p0_1449	hypothetical protein [Callorhinchus milii])	3.397	1.76442	8.02763e-09	1.92198e-07	up	129.783	290.65
transcript_HQ_AG_Trans_transcript21833_f2p0_1157	protein SCO2 homolog, mitochondrial [Larimichthys crocea])	4.581	2.19575	8.08344e-09	1.9333e-07	up	1.55	4.63333
transcript_HQ_AG_Trans_transcript102_f2p0_6761	protein kinase C alpha type [Larimichthys crocea])	0.267	-1.90437	8.22255e-09	1.96451e-07	down	2.2	0.396667
transcript_HQ_AG_Trans_transcript12588_f4p0_2156	plasminogen [Larimichthys crocea])	0.137	-2.86353	8.23557e-09	1.96555e-07	down	22.0267	2.05667
transcript_HQ_AG_Trans_transcript17411_f13p0_1630	extracellular Cu/Zn superoxide dismutase [Totoaba macdonaldi])	0.014	-6.19742	8.31907e-09	1.9834e-07	down	4.60333	0.0433333
transcript_HQ_AG_Trans_transcript3549_f12p0_3516	transforming acidic coiled-coil-containing protein 1 isoform X1 [Larimichthys crocea])	0.146	-2.77855	8.36654e-09	1.99262e-07	down	2.10333	0.203333
transcript_HQ_AG_Trans_transcript19850_f2p0_1395	Annexin A5 Annexin V Annexin-5 [Larimichthys crocea])	0.002	-8.91799	8.4266e-09	2.00483e-07	down	2.10333	0
transcript_HQ_AG_Trans_transcript4348_f9p0_3289	5'-3' exoribonuclease 2 [Larimichthys crocea])	6.502	2.70093	8.52008e-09	2.02495e-07	up	1.53	6.54667
transcript_HQ_AG_Trans_transcript10651_f6p0_2348	melanocortin receptor 4 [Larimichthys crocea])	0.072	-3.79967	8.58254e-09	2.03766e-07	down	2.07667	0.1
transcript_HQ_AG_Trans_transcript24994_f2p0_758		13.835	3.79025	8.92921e-09	2.11685e-07	up	6.32667	53.9333
transcript_HQ_AG_Trans_transcript6268_f2p0_2942	Pannexin-1 [Larimichthys crocea])	7.56	2.91843	8.93472e-09	2.11685e-07	up	0.893333	4.51667
transcript_HQ_AG_Trans_transcript25008_f2p0_758		201.375	7.65374	8.98243e-09	2.12391e-07	up	0.0333333	5.01667
transcript_HQ_AG_Trans_transcript11314_f4p0_2287	soluble calcium-activated nucleotidase 1-like isoform X1 [Larimichthys crocea])	13.363	3.74012	8.9832e-09	2.12391e-07	up	0.33	2.89
transcript_HQ_AG_Trans_transcript25631_f48p0_620	trypsin-1 [Labrus bergylta])	0	-12.3978	9.0863e-09	2.14436e-07	down	1638.79	0.166667
transcript_HQ_AG_Trans_transcript3932_f2p0_3449	Uncharacterized protein [Dicentrarchus labrax])	4.048	2.01708	9.0886e-09	2.14436e-07	up	0.626667	1.69
transcript_HQ_AG_Trans_transcript17134_f305p0_1411	Malate dehydrogenase, cytoplasmic [Collichthys lucidus])	0.132	-2.92014	9.19108e-09	2.16629e-07	down	480.053	41.8167
transcript_HQ_AG_Trans_transcript19468_f2p0_1423	nucleolar protein 8 isoform X1 [Larimichthys crocea])	5.11	2.35332	9.24438e-09	2.17571e-07	up	1.07	3.57333
transcript_HQ_AG_Trans_transcript28421_f3p0_214	40S ribosomal protein S12 [Cottoperca gobio])	8.621	3.10794	9.25353e-09	2.17571e-07	up	500.937	1809.65
transcript_HQ_AG_Trans_transcript22618_f2p0_1055	single-pass membrane and coiled-coil domain-containing protein 4 isoform X1 [Scleropages formosus])	0.027	-5.22799	9.25975e-09	2.17571e-07	down	1.72667	0.0266667
transcript_HQ_AG_Trans_transcript4944_f33p0_3205	hydroperoxide isomerase ALOXE3 [Larimichthys crocea])	0.006	-7.33945	9.38173e-09	2.20209e-07	down	1.00333	0.00333333
transcript_HQ_AG_Trans_transcript2916_f5p0_3739	A-kinase anchor protein 17A [Larimichthys crocea])	4.251	2.08789	9.41592e-09	2.20783e-07	up	0.376667	1.07
transcript_HQ_AG_Trans_transcript17671_f2p0_1622		8.166	3.02966	9.62934e-09	2.25538e-07	up	0.73	3.79667
transcript_HQ_AG_Trans_transcript11452_f7p0_2256	Calpain small subunit 1 [Collichthys lucidus])	0.067	-3.89898	9.63856e-09	2.25538e-07	down	7.75667	0.346667
transcript_HQ_AG_Trans_transcript24495_f14p0_782	hypothetical protein D9C73_022621 [Collichthys lucidus])	17.238	4.10752	9.75578e-09	2.28046e-07	up	0.516667	5.52333
transcript_HQ_AG_Trans_transcript16795_f4p0_1742		6.022	2.59023	9.8515e-09	2.30047e-07	up	3.98667	15.96
transcript_HQ_AG_Trans_transcript19131_f2p0_1458	Tumor necrosis factor receptor type 1-associated DEATH domain protein [Larimichthys crocea])	0.035	-4.83548	9.93557e-09	2.31772e-07	down	2.38667	0.06
transcript_HQ_AG_Trans_transcript27363_f2p0_430		13.17	3.71917	9.95124e-09	2.319e-07	up	6.21	46.3433
transcript_HQ_AG_Trans_transcript12878_f2p0_2124	Epiplakin [Collichthys lucidus])	0.054	-4.20958	1.00659e-08	2.34331e-07	down	7.64333	0.28
transcript_HQ_AG_Trans_transcript12986_f5p0_2113	tRNA (adenine(58)-N(1))-methyltransferase non-catalytic subunit TRM6 [Larimichthys crocea])	5.492	2.45743	1.0344e-08	2.40558e-07	up	1.75333	6.49333
transcript_HQ_AG_Trans_transcript26941_f2p0_514		6.201	2.63257	1.04268e-08	2.42236e-07	up	9.42	34.8433
transcript_HQ_AG_Trans_transcript28043_f4p0_330	60S ribosomal protein L24 [Larimichthys crocea])	29.209	4.86833	1.06111e-08	2.46266e-07	up	16.38	243.41
transcript_HQ_AG_Trans_transcript16565_f3p0_1734	fumarate hydratase, mitochondrial [Larimichthys crocea])	0.001	-9.94406	1.06491e-08	2.46896e-07	down	3.35333	0
transcript_HQ_AG_Trans_transcript2917_f11p0_3754	excitatory amino acid transporter 1 [Larimichthys crocea])	0.128	-2.97129	1.07561e-08	2.49122e-07	down	8.07	0.706667
transcript_HQ_AG_Trans_transcript9526_f2p0_2504	Complement factor B [Larimichthys crocea])	0	-15.0732	1.08147e-08	2.50224e-07	down	75.5967	0
transcript_HQ_AG_Trans_transcript26852_f2p0_499	thioredoxin-like protein 1 [Larimichthys crocea])	8.702	3.12142	1.09758e-08	2.53693e-07	up	4.71	23.87
transcript_HQ_AG_Trans_transcript4189_f2p0_3372	Bile acid receptor [Collichthys lucidus])	0.014	-6.16397	1.11069e-08	2.56417e-07	down	0.846667	0.01
transcript_HQ_AG_Trans_transcript13816_f6p0_1959	WD repeat-containing protein 73 isoform X2 [Larimichthys crocea])	6.766	2.75837	1.11162e-08	2.56417e-07	up	0.946667	4.18667
transcript_HQ_AG_Trans_transcript10778_f2p0_2334	PREDICTED: GDP-fucose protein O-fucosyltransferase 2 [Lates calcarifer])	5.672	2.50389	1.11737e-08	2.57482e-07	up	0.293333	1.11333
transcript_HQ_AG_Trans_transcript27855_f2p0_351		21.457	4.4234	1.12584e-08	2.59171e-07	up	1.03333	12.02
transcript_HQ_AG_Trans_transcript25427_f27p0_639	calmodulin-like [Labrus bergylta])	0.057	-4.13095	1.14084e-08	2.62359e-07	down	31.2433	1.1
transcript_HQ_AG_Trans_transcript13513_f2p0_2052	Bile salt-activated lipase [Larimichthys crocea])	0.001	-9.93666	1.16721e-08	2.68151e-07	down	23.09	0.0133333
transcript_HQ_AG_Trans_transcript9342_f4p0_2523	DNA methyltransferase 1-associated protein 1 [Larimichthys crocea])	4.049	2.01759	1.18089e-08	2.7102e-07	up	0.643333	1.73333
transcript_HQ_AG_Trans_transcript26294_f2p0_570	Chymotrypsin-like elastase family member 3B [Larimichthys crocea])	0.003	-8.61106	1.21071e-08	2.77583e-07	down	355.373	0.596667
transcript_HQ_AG_Trans_transcript7692_f2p0_2762	Solute carrier family 40 member 1 [Larimichthys crocea])	0.102	-3.29788	1.21809e-08	2.78993e-07	down	8.54	0.57
transcript_HQ_AG_Trans_transcript15066_f2p0_1930	Rhophilin-2 GTP-Rho-binding protein 2 [Collichthys lucidus])	0.006	-7.3683	1.22687e-08	2.80722e-07	down	2.66667	0.01
transcript_HQ_AG_Trans_transcript12727_f6p0_2130	Acyl-coenzyme A thioesterase 2, mitochondrial [Collichthys lucidus])	0.085	-3.55738	1.24678e-08	2.84991e-07	down	4.93	0.283333
transcript_HQ_AG_Trans_transcript17647_f4p0_1633	UPF0454 protein C12orf49 homolog [Anabas testudineus])	4.773	2.25496	1.25368e-08	2.8628e-07	up	2.39667	7.48
transcript_HQ_AG_Trans_transcript27666_f10p0_383	40S ribosomal protein S19 [Larimichthys crocea])	8.317	3.05614	1.2589e-08	2.87184e-07	up	1.81	8.08
transcript_HQ_AG_Trans_transcript28557_f3p0_163	hypothetical protein E1301_Tti022007 [Triplophysa tibetana])	20.275	4.34166	1.26389e-08	2.87938e-07	up	135.82	1080.33
transcript_HQ_AG_Trans_transcript6094_f17p0_2976	Macrophage-expressed gene 1 protein [Collichthys lucidus])	0.005	-7.76106	1.26474e-08	2.87938e-07	down	0.786667	0.00333333
transcript_HQ_AG_Trans_transcript20669_f3p0_1291	DnaJ -like protein subfamily C member 4 [Collichthys lucidus])	0.002	-8.85232	1.2815e-08	2.91461e-07	down	2.27333	0
transcript_HQ_AG_Trans_transcript5204_f27p0_3142	sodium- and chloride-dependent taurine transporter isoform X1 [Larimichthys crocea])	0.002	-8.90973	1.28307e-08	2.91527e-07	down	2.98	0.00333333
transcript_HQ_AG_Trans_transcript19477_f16p0_1419	hypothetical protein F2P81_023295 [Scophthalmus maximus])	5.416	2.43729	1.2874e-08	2.92218e-07	up	5.11333	18.29
transcript_HQ_AG_Trans_transcript19430_f2p0_1452	CREB/ATF bZIP transcription factor isoform X2 [Larimichthys crocea])	272.531	8.09028	1.29315e-08	2.93231e-07	up	0	0.82
transcript_HQ_AG_Trans_transcript7421_f2p0_2763	adenylyl cyclase-associated protein 1 [Larimichthys crocea])	0.002	-9.37242	1.30592e-08	2.95831e-07	down	1.32667	0
transcript_HQ_AG_Trans_transcript27620_f2p0_389		6.229	2.63906	1.33315e-08	3.01698e-07	up	2.43333	8.38
transcript_HQ_AG_Trans_transcript4328_f4p0_3337	CDK5 and ABL1 enzyme substrate 1 isoform X1 [Larimichthys crocea])	0.078	-3.68231	1.33556e-08	3.01943e-07	down	2.50333	0.126667
transcript_HQ_AG_Trans_transcript15533_f2p0_1832	PREDICTED: ATP-dependent RNA helicase DHX8 isoform X1 [Sinocyclocheilus rhinocerous])	7.876	2.9775	1.34015e-08	3.02679e-07	up	1.58333	8.26333
transcript_HQ_AG_Trans_transcript15245_f19p0_1837	Prosaposin Proactivator polypeptide [Collichthys lucidus])	0.001	-9.97357	1.34239e-08	3.02884e-07	down	3.23667	0
transcript_HQ_AG_Trans_transcript28287_f2p0_260		235.808	7.88147	1.34582e-08	3.03358e-07	up	0	16.3533
transcript_HQ_AG_Trans_transcript22957_f11p0_1006	small integral membrane protein 7 [Larimichthys crocea])	0.002	-9.34358	1.36496e-08	3.07367e-07	down	4.32333	0
transcript_HQ_AG_Trans_transcript793_f3p0_4921	Cingulin-like protein 1, partial [Larimichthys crocea])	0.074	-3.75779	1.38545e-08	3.11672e-07	down	0.346667	0.0166667
transcript_HQ_AG_Trans_transcript28175_f3p0_289	60S ribosomal protein L7a [Osmerus mordax])	7.853	2.97329	1.45314e-08	3.26575e-07	up	249.983	926.25
transcript_HQ_AG_Trans_transcript11443_f6p0_2283	microfibrillar-associated protein 3-like [Larimichthys crocea])	0.001	-10.1583	1.45544e-08	3.26769e-07	down	2.75667	0
transcript_HQ_AG_Trans_transcript27997_f8p0_329	60S ribosomal protein L19-like isoform X2 [Etheostoma spectabile])	4.342	2.11851	1.4703e-08	3.2978e-07	up	49.57	108.893
transcript_HQ_AG_Trans_transcript9472_f9p0_2504	hypothetical protein D9C73_027325 [Collichthys lucidus])	0.053	-4.23857	1.50124e-08	3.36388e-07	down	24.7733	0.856667
transcript_HQ_AG_Trans_transcript1554_f6p0_4345	Sulfate anion transporter 1 [Larimichthys crocea])	0.06	-4.06347	1.5169e-08	3.3956e-07	down	0.71	0.0266667
transcript_HQ_AG_Trans_transcript28393_f3p0_231		13.877	3.79458	1.52253e-08	3.40351e-07	up	747.12	4336.62
transcript_HQ_AG_Trans_transcript20189_f4p0_1346	triosephosphate isomerase [Larimichthys crocea])	0.154	-2.69728	1.52342e-08	3.40351e-07	down	135.09	13.4967
transcript_HQ_AG_Trans_transcript16332_f6p0_1611	protein YIF1A [Larimichthys crocea])	3.369	1.75237	1.52808e-08	3.41056e-07	up	6.36	14.2167
transcript_HQ_AG_Trans_transcript5310_f3p0_3151	4-aminobutyrate aminotransferase, mitochondrial [Larimichthys crocea])	0.057	-4.12103	1.55543e-08	3.46821e-07	down	76.9133	3.05667
transcript_HQ_AG_Trans_transcript1560_f4p0_4365	serine/arginine repetitive matrix protein 1 [Larimichthys crocea])	0.133	-2.9114	1.56328e-08	3.48005e-07	down	1.21333	0.11
transcript_HQ_AG_Trans_transcript8423_f2p0_2649	lysosome membrane protein 2 [Larimichthys crocea])	0.003	-8.63285	1.56381e-08	3.48005e-07	down	0.856667	0
transcript_HQ_AG_Trans_transcript24452_f2p0_821		175.843	7.45815	1.57398e-08	3.49926e-07	up	0.993333	111.927
transcript_HQ_AG_Trans_transcript8_f2p0_9226	collagen alpha-6(VI) chain isoform X2 [Larimichthys crocea])	0.21	-2.25104	1.59226e-08	3.53645e-07	down	0.67	0.0933333
transcript_HQ_AG_Trans_transcript23657_f7p0_913	exosome complex component RRP41 [Larimichthys crocea])	8.363	3.06404	1.60596e-08	3.56339e-07	up	2.89667	15.85
transcript_HQ_AG_Trans_transcript5784_f6p0_3051	sorting nexin-24 isoform X2 [Perca flavescens])	0.141	-2.82837	1.61095e-08	3.57097e-07	down	13.6867	1.26
transcript_HQ_AG_Trans_transcript26277_f2p0_581		11.402	3.51126	1.62621e-08	3.60128e-07	up	1.82333	12.5633
transcript_HQ_AG_Trans_transcript16682_f2p0_1734	High mobility group-T protein [Collichthys lucidus])	391.628	8.61334	1.63097e-08	3.6083e-07	up	0	0.953333
transcript_HQ_AG_Trans_transcript12169_f3p0_2167	serine/arginine-rich splicing factor 11-like isoform X1 [Notolabrus celidotus])	11.015	3.46141	1.64262e-08	3.63054e-07	up	1.18333	8.28667
transcript_HQ_AG_Trans_transcript23324_f2p0_969	DNA replication complex GINS protein PSF2 isoform X1 [Larimichthys crocea])	8.928	3.15836	1.66557e-08	3.67769e-07	up	0.83	4.88
transcript_HQ_AG_Trans_transcript15262_f3p0_1859	U4/U6 small nuclear ribonucleoprotein Prp31 [Larimichthys crocea])	4.769	2.25358	1.68778e-08	3.72015e-07	up	1.52	4.86333
transcript_HQ_AG_Trans_transcript28413_f2p0_221	40S ribosomal protein S8-like [Cottoperca gobio])	4.729	2.24164	1.68807e-08	3.72015e-07	up	282.55	557.687
transcript_HQ_AG_Trans_transcript27182_f3p0_453		14.718	3.87955	1.693e-08	3.72738e-07	up	130.58	1126.29
transcript_HQ_AG_Trans_transcript14327_f5p0_1963	V-type proton ATPase subunit C 1-A [Larimichthys crocea])	0.001	-9.87628	1.69663e-08	3.73176e-07	down	2.8	0
transcript_HQ_AG_Trans_transcript27509_f4p0_405		34.061	5.09003	1.74879e-08	3.83909e-07	up	5.99333	109.783
transcript_HQ_AG_Trans_transcript8504_f3p0_2632	PHD finger protein 10 [Larimichthys crocea])	4.5	2.16985	1.7488e-08	3.83909e-07	up	0.716667	2.16
transcript_HQ_AG_Trans_transcript8669_f4p0_2606	glycosylphosphatidylinositol anchor attachment 1 protein [Larimichthys crocea])	4.067	2.02413	1.76108e-08	3.86071e-07	up	0.986667	2.7
transcript_HQ_AG_Trans_transcript18222_f2p0_1550	hypothetical protein E3U43_007820 [Larimichthys crocea])	3.399	1.76511	1.76205e-08	3.86071e-07	up	1.73333	3.85667
transcript_HQ_AG_Trans_transcript19506_f8p0_1388	copper transport protein ATOX1 [Larimichthys crocea])	0.172	-2.54295	1.76986e-08	3.87409e-07	down	30.5567	3.48333
transcript_HQ_AG_Trans_transcript21925_f2p0_1158	Alpha-aspartyl dipeptidase [Collichthys lucidus])	0.095	-3.3972	1.78383e-08	3.90091e-07	down	2.24667	0.133333
transcript_HQ_AG_Trans_transcript12320_f3p0_2150		0.052	-4.27632	1.78944e-08	3.90942e-07	down	9.27667	0.316667
transcript_HQ_AG_Trans_transcript17983_f15p0_1589	3-hydroxyisobutyrate dehydrogenase, mitochondrial [Larimichthys crocea])	0.124	-3.01278	1.79997e-08	3.92865e-07	down	1.28667	0.106667
transcript_HQ_AG_Trans_transcript7893_f7p0_2728	ERBB receptor feedback inhibitor 1 [Larimichthys crocea])	5.869	2.55303	1.8072e-08	3.94062e-07	up	2.33	9.24
transcript_HQ_AG_Trans_transcript14516_f54p0_1900	extracellular matrix protein 1 [Larimichthys crocea])	0.151	-2.72675	1.83749e-08	4.00285e-07	down	21.8367	2.18333
transcript_HQ_AG_Trans_transcript25603_f2p0_673		0.002	-8.70323	1.83957e-08	4.00353e-07	down	5.08	0
transcript_HQ_AG_Trans_transcript10776_f2p0_2346	pleckstrin homology-like domain family B member 2 isoform X2 [Acanthochromis polyacanthus])	12.916	3.6911	1.84499e-08	4.01149e-07	up	7.77333	63.9067
transcript_HQ_AG_Trans_transcript23790_f3p0_916	maleylacetoacetate isomerase isoform X1 [Larimichthys crocea])	0.061	-4.02458	1.84936e-08	4.01714e-07	down	25.8667	1.02
transcript_HQ_AG_Trans_transcript9770_f2p0_2474	adenosine 3'-phospho 5'-phosphosulfate transporter 2 isoform X1 [Anabas testudineus])	3.49	1.80333	1.85654e-08	4.02889e-07	up	4.53667	10.4933
transcript_HQ_AG_Trans_transcript15229_f38p0_1832	spindle and kinetochore-associated protein 2 [Larimichthys crocea])	0.126	-2.9889	1.85882e-08	4.02999e-07	down	7.52333	0.63
transcript_HQ_AG_Trans_transcript11038_f2p0_2308	hyaluronan-binding protein 2-like [Larimichthys crocea])	0.002	-9.26211	1.86436e-08	4.03815e-07	down	156.687	0.18
transcript_HQ_AG_Trans_transcript10422_f505p0_2146	Plasma protease C1 inhibitor [Larimichthys crocea])	0	-11.2635	1.87932e-08	4.06477e-07	down	288.497	0.0833333
transcript_HQ_AG_Trans_transcript24682_f4p0_797	Chymotrypsin-like protease CTRL-1 [Larimichthys crocea])	0.001	-10.6031	1.88023e-08	4.06477e-07	down	14.66	0
transcript_HQ_AG_Trans_transcript11407_f72p0_2212	Early growth response protein 1 [Collichthys lucidus])	10.864	3.44152	1.8885e-08	4.07877e-07	up	0.83	5.89
transcript_HQ_AG_Trans_transcript6685_f2p0_2891	Nuclear factor 7, ovary [Collichthys lucidus])	0.076	-3.72093	1.89084e-08	4.07994e-07	down	0.69	0.0333333
transcript_HQ_AG_Trans_transcript26151_f3p0_593		12.994	3.69974	1.90048e-08	4.09393e-07	up	10.87	84.39
transcript_HQ_AG_Trans_transcript14585_f3p0_1932	uncharacterized protein C7orf50 homolog [Larimichthys crocea])	4.324	2.11231	1.90093e-08	4.09393e-07	up	1.29	3.72333
transcript_HQ_AG_Trans_transcript26876_f13p0_474	hypothetical protein PFLUV_G00098510 [Perca fluviatilis])	4.287	2.09988	1.91225e-08	4.1143e-07	up	84.0233	210.72
transcript_HQ_AG_Trans_transcript9414_f4p0_2504	retinol dehydrogenase 11 isoform X1 [Larimichthys crocea])	0.003	-8.39952	1.91401e-08	4.1143e-07	down	0.766667	0
transcript_HQ_AG_Trans_transcript26019_f2p0_615		0.147	-2.76217	1.92092e-08	4.12526e-07	down	82.36	7.38333
transcript_HQ_AG_Trans_transcript7914_f10p0_2719	Methionine adenosyltransferase 2 subunit beta [Collichthys lucidus])	0.002	-8.79706	1.92415e-08	4.1283e-07	down	0.91	0
transcript_HQ_AG_Trans_transcript8166_f2p0_2679		8.547	3.09546	1.93306e-08	4.1435e-07	up	0.116667	0.673333
transcript_HQ_AG_Trans_transcript10178_f14p0_2414	death-associated protein 1 [Archocentrus centrarchus])	0.116	-3.10714	1.95853e-08	4.19413e-07	down	23.33	1.84667
transcript_HQ_AG_Trans_transcript13489_f2p0_2066	Importin-4 [Collichthys lucidus])	16.309	4.02759	2.00326e-08	4.28588e-07	up	0.183333	1.94667
transcript_HQ_AG_Trans_transcript8125_f27p0_2623	geranylgeranyl transferase type-2 subunit beta [Echeneis naucrates])	5.998	2.58447	2.04687e-08	4.37507e-07	up	0.583333	2.37667
transcript_HQ_AG_Trans_transcript26851_f3p0_502	PREDICTED: ribosome biogenesis protein NSA2 homolog [Stegastes partitus])	4.755	2.24936	2.05084e-08	4.37942e-07	up	15.5333	43.34
transcript_HQ_AG_Trans_transcript13292_f18p0_2036	ectonucleoside triphosphate diphosphohydrolase 1 isoform X1 [Larimichthys crocea])	0.003	-8.49299	2.05422e-08	4.38253e-07	down	1.04333	0
transcript_HQ_AG_Trans_transcript5836_f5p0_3047	Adaptin ear-binding coat-associated protein 1 NECAP endocytosis-associated protein 1 [Collichthys lucidus])	12.94	3.69381	2.06145e-08	4.39382e-07	up	0.0633333	0.55
transcript_HQ_AG_Trans_transcript17382_f3p0_1648	nicotinamide/nicotinic acid mononucleotide adenylyltransferase 1 [Larimichthys crocea])	0.003	-8.28821	2.06678e-08	4.40105e-07	down	1.12667	0
transcript_HQ_AG_Trans_transcript1496_f17p0_4341	NLR family CARD domain-containing protein 3 CARD15-like protein Caterpiller protein 16.2 [Larimichthys crocea])	0.041	-4.60038	2.07627e-08	4.41684e-07	down	4.03333	0.113333
transcript_HQ_AG_Trans_transcript10738_f12p0_2344	[Protein ADP-ribosylarginine] hydrolase-like protein 1 [Larimichthys crocea])	16.779	4.06859	2.07808e-08	4.41684e-07	up	0.0966667	1.06667
transcript_HQ_AG_Trans_transcript14764_f2p0_1922	diamine acetyltransferase 1 [Larimichthys crocea])	10.263	3.35939	2.08391e-08	4.42509e-07	up	0.373333	2.46
transcript_HQ_AG_Trans_transcript2923_f3p0_3742	apolipoprotein B-100 [Larimichthys crocea])	0.068	-3.88383	2.08705e-08	4.42762e-07	down	13.05	0.606667
transcript_HQ_AG_Trans_transcript25149_f2p0_731		8.396	3.06964	2.10348e-08	4.45833e-07	up	3.08	16.1067
transcript_HQ_AG_Trans_transcript5598_f6p0_3102	Sodium- and chloride-dependent GABA transporter 2 [Larimichthys crocea])	0.073	-3.77225	2.10818e-08	4.46326e-07	down	22.2833	1.11333
transcript_HQ_AG_Trans_transcript4720_f4p0_3251	YTH domain-containing family protein 2 [Collichthys lucidus])	3.401	1.7659	2.10974e-08	4.46326e-07	up	1.00333	2.25667
transcript_HQ_AG_Trans_transcript15007_f2p0_1884	inositol oxygenase [Larimichthys crocea])	0.104	-3.26418	2.14595e-08	4.53564e-07	down	4.53	0.313333
transcript_HQ_AG_Trans_transcript18831_f2p0_1515	Amyloid-beta A4 protein, partial [Larimichthys crocea])	0.165	-2.60252	2.15004e-08	4.54006e-07	down	2.78	0.3
transcript_HQ_AG_Trans_transcript7428_f2p0_2791	coatomer subunit beta [Larimichthys crocea])	0.002	-8.84173	2.19572e-08	4.63221e-07	down	0.91	0
transcript_HQ_AG_Trans_transcript19144_f44p0_1441	putative PIP5K1A and PSMD4-like protein [Collichthys lucidus])	5.013	2.32565	2.20155e-08	4.64021e-07	up	4.56667	15.1233
transcript_HQ_AG_Trans_transcript27829_f2p0_353	elongation factor 1-gamma [Boleophthalmus pectinirostris])	0.001	-9.91915	2.21637e-08	4.66711e-07	down	47.3667	0
transcript_HQ_AG_Trans_transcript18509_f7p0_1540	Microfibril-associated glycoprotein 4 36 kDa microfibril-associated glycoprotein [Larimichthys crocea])	102.258	6.67607	2.22494e-08	4.68083e-07	up	2.59	162.597
transcript_HQ_AG_Trans_transcript526_f2p0_5267	thrombospondin type-1 domain-containing protein 4 [Larimichthys crocea])	0.075	-3.7301	2.22927e-08	4.68559e-07	down	3.28333	0.17
transcript_HQ_AG_Trans_transcript1167_f2p0_4606	ganglioside-induced differentiation-associated protein 2 isoform X2 [Larimichthys crocea])	0.186	-2.42297	2.29349e-08	4.81612e-07	down	2.27333	0.286667
transcript_HQ_AG_Trans_transcript28615_f2p0_141		57.841	5.85403	2.29706e-08	4.81915e-07	up	974.54	19171.9
transcript_HQ_AG_Trans_transcript17930_f2p0_1604	Amyloid beta A4 precursor protein-binding family B member 1-interacting protein [Larimichthys crocea])	23.247	4.53895	2.30239e-08	4.8259e-07	up	0.846667	12.6467
transcript_HQ_AG_Trans_transcript17522_f7p0_1641	heat shock cognate 70 kDa protein [Larimichthys crocea])	0.035	-4.84972	2.30621e-08	4.82944e-07	down	56.2433	1.33
transcript_HQ_AG_Trans_transcript25179_f2p0_730		8.937	3.15987	2.31035e-08	4.83366e-07	up	2.26667	12.3233
transcript_HQ_AG_Trans_transcript23290_f2p0_985	Polyadenylate-binding protein 1 [Larimichthys crocea])	2.819	1.49516	2.33332e-08	4.87722e-07	up	20.8333	37.7333
transcript_HQ_AG_Trans_transcript6322_f3p0_2967	serine/threonine-protein kinase Sgk2 isoform X2 [Larimichthys crocea])	0.004	-8.12154	2.34129e-08	4.88938e-07	down	3.71333	0.01
transcript_HQ_AG_Trans_transcript26980_f17p0_431	60S ribosomal protein L5 [Larimichthys crocea])	3.665	1.87393	2.34458e-08	4.89175e-07	up	463.783	955.957
transcript_HQ_AG_Trans_transcript27383_f3p0_405	cytochrome c oxidase subunit 6B1 [Takifugu rubripes])	683.687	9.41719	2.36163e-08	4.9228e-07	up	0	13.9167
transcript_HQ_AG_Trans_transcript27900_f2p0_341		26.335	4.71892	2.41267e-08	5.02459e-07	up	0.96	11.69
transcript_HQ_AG_Trans_transcript14127_f3p0_1999	Nucleolar RNA helicase 2 [Larimichthys crocea])	0.001	-9.41842	2.42402e-08	5.04361e-07	down	1.92667	0
transcript_HQ_AG_Trans_transcript2294_f2p0_3994	pre-mRNA-splicing factor ATP-dependent RNA helicase DHX15 isoform X1 [Larimichthys crocea])	6.747	2.75431	2.53168e-08	5.26278e-07	up	0.503333	2.25
transcript_HQ_AG_Trans_transcript21527_f9p0_1189	complement factor B-like isoform X1 [Larimichthys crocea])	0.245	-2.03025	2.541e-08	5.27734e-07	down	122.883	19.51
transcript_HQ_AG_Trans_transcript27592_f2p0_394		95.019	6.57014	2.58442e-08	5.36262e-07	up	10.2433	503.32
transcript_HQ_AG_Trans_transcript19588_f18p0_1398	hypothetical protein F7725_011651 [Dissostichus mawsoni])	0.004	-7.81289	2.5965e-08	5.38143e-07	down	1	0
transcript_HQ_AG_Trans_transcript6942_f3p0_2831	Calcium-responsive transactivator ss18-like protein 1 [Larimichthys crocea])	0.003	-8.1963	2.59822e-08	5.38143e-07	down	0.576667	0
transcript_HQ_AG_Trans_transcript22419_f2p0_1087		13.736	3.77987	2.66108e-08	5.5066e-07	up	0.693333	6.16333
transcript_HQ_AG_Trans_transcript26516_f2p0_551	PREDICTED: NADH dehydrogenase [ubiquinone] iron-sulfur protein 2, mitochondrial [Notothenia coriiceps])	3.615	1.85415	2.66426e-08	5.50817e-07	up	16.1567	34.82
transcript_HQ_AG_Trans_transcript4428_f2p0_3331	serine/threonine-protein phosphatase 2A 56 kDa regulatory subunit gamma isoform isoform X1 [Larimichthys crocea])	0.075	-3.73637	2.69336e-08	5.56325e-07	down	1.48667	0.08
transcript_HQ_AG_Trans_transcript402_f3p0_5552	AP-2 complex subunit alpha-2 isoform X1 [Larimichthys crocea])	0.069	-3.86158	2.7167e-08	5.60636e-07	down	1.28667	0.06
transcript_HQ_AG_Trans_transcript28503_f2p0_197	40S ribosomal protein S18 [Salarias fasciatus])	10.742	3.42518	2.74266e-08	5.6548e-07	up	221.45	992.81
transcript_HQ_AG_Trans_transcript4946_f15p0_3224	amiloride-sensitive amine oxidase [copper-containing] [Larimichthys crocea])	0.078	-3.67622	2.75904e-08	5.68343e-07	down	40.22	2.16
transcript_HQ_AG_Trans_transcript15789_f4p0_1798	Transgelin 25 kDa F-actin-binding protein [Collichthys lucidus])	0.004	-7.91466	2.77658e-08	5.71438e-07	down	0.79	0
transcript_HQ_AG_Trans_transcript27561_f2p0_400		8.086	3.0155	2.81776e-08	5.79388e-07	up	3.77333	17.0033
transcript_HQ_AG_Trans_transcript6837_f2p0_2877	calcium/calmodulin-dependent protein kinase type 1D isoform X1 [Larimichthys crocea])	0.004	-7.94255	2.83834e-08	5.83091e-07	down	0.473333	0
transcript_HQ_AG_Trans_transcript18142_f2p0_1568	factor VIII intron 22 protein [Larimichthys crocea])	4.655	2.21864	2.84832e-08	5.84613e-07	up	1.30333	4.03
transcript_HQ_AG_Trans_transcript18591_f3p0_1533	probable acyl-CoA dehydrogenase 6 [Larimichthys crocea])	0.003	-8.60105	2.88531e-08	5.91671e-07	down	1.51	0
transcript_HQ_AG_Trans_transcript24552_f2p0_812	NADH dehydrogenase [ubiquinone] 1 alpha subcomplex subunit 9, mitochondrial [Larimichthys crocea])	7.863	2.97514	2.89839e-08	5.93816e-07	up	5.79	28.6033
transcript_HQ_AG_Trans_transcript26102_f2p0_604		33.815	5.07959	2.90665e-08	5.94791e-07	up	2.34333	48.4133
transcript_HQ_AG_Trans_transcript15573_f11p0_1820	Selenium-binding protein 1 [Larimichthys crocea])	0.01	-6.65655	2.90838e-08	5.94791e-07	down	103.41	0.703333
transcript_HQ_AG_Trans_transcript25683_f7p0_663	plasminogen, partial [Epinephelus bruneus])	3.27	1.70943	2.94743e-08	6.02235e-07	up	124.14	253.13
transcript_HQ_AG_Trans_transcript5675_f3p0_3050	Ceramide synthase 2 [Larimichthys crocea])	0.067	-3.90469	2.955e-08	6.03239e-07	down	9.96	0.456667
transcript_HQ_AG_Trans_transcript8357_f2p0_2653	tripartite motif-containing protein 16-like [Seriola lalandi dorsalis])	0.027	-5.20556	2.96232e-08	6.04192e-07	down	1.42333	0.0233333
transcript_HQ_AG_Trans_transcript26604_f2p0_533		8.77	3.13256	2.97917e-08	6.07083e-07	up	12.81	67.19
transcript_HQ_AG_Trans_transcript25562_f2p0_635		11.422	3.51371	3.01086e-08	6.1299e-07	up	1.89667	13.46
transcript_HQ_AG_Trans_transcript12453_f2p0_2172	Vesicle transport protein SEC20 BCL2/adenovirus E1B 19 kDa protein-interacting protein 1 [Collichthys lucidus])	0.075	-3.73664	3.02621e-08	6.15544e-07	down	1.07667	0.0533333
transcript_HQ_AG_Trans_transcript26460_f2p0_575	hypothetical protein OJAV_G00063620 [Oryzias javanicus])	785.314	9.61713	3.0306e-08	6.15544e-07	up	0	8.21
transcript_HQ_AG_Trans_transcript27045_f44p0_320	Chymotrypsin-like elastase family member 2A [Larimichthys crocea])	0.004	-8.11226	3.03153e-08	6.15544e-07	down	1107.01	2.22667
transcript_HQ_AG_Trans_transcript2719_f3p0_3815	putative helicase mov-10-B.2 [Larimichthys crocea])	0.092	-3.43898	3.04909e-08	6.18558e-07	down	3.85	0.23
transcript_HQ_AG_Trans_transcript27014_f3p0_480		27.729	4.79334	3.16406e-08	6.41206e-07	up	2.50333	39.2933
transcript_HQ_AG_Trans_transcript17909_f28p0_1590	Cyclin-dependent kinase inhibitor 1C [Collichthys lucidus])	8.869	3.14873	3.16638e-08	6.41206e-07	up	1.20667	7.20667
transcript_HQ_AG_Trans_transcript13990_f2p0_1995	cytosolic 10-formyltetrahydrofolate dehydrogenase [Larimichthys crocea])	0.165	-2.59698	3.18128e-08	6.43651e-07	down	338.573	36.2867
transcript_HQ_AG_Trans_transcript4057_f2p0_3419	complement component C3 [Miichthys miiuy])	0.002	-9.34316	3.19173e-08	6.45189e-07	down	1.00333	0
transcript_HQ_AG_Trans_transcript24877_f8p0_763	muscle-specific beta 1 integrin binding protein 2 isoform X1 [Epinephelus lanceolatus])	21.92	4.4542	3.25217e-08	6.56822e-07	up	3.17333	44.3
transcript_HQ_AG_Trans_transcript20987_f2p0_1257	transcription initiation factor IIE subunit beta [Larimichthys crocea])	6.974	2.80198	3.30098e-08	6.66088e-07	up	2.14	9.65667
transcript_HQ_AG_Trans_transcript18862_f6p0_1486	AN1-type zinc finger protein 3-like protein [Larimichthys crocea])	0.031	-4.99826	3.32595e-08	6.70532e-07	down	2.31	0.05
transcript_HQ_AG_Trans_transcript22359_f2p0_1100	Deoxyribonuclease-1 [Collichthys lucidus])	0.009	-6.85614	3.35655e-08	6.76101e-07	down	64.2033	0.356667
transcript_HQ_AG_Trans_transcript4892_f4p0_3211	leucine-rich repeat flightless-interacting protein 2 isoform X1 [Larimichthys crocea])	7.285	2.86494	3.38951e-08	6.82135e-07	up	0.163333	0.793333
transcript_HQ_AG_Trans_transcript9637_f47p0_2375	lysine--tRNA ligase isoform X2 [Larimichthys crocea])	0.058	-4.11128	3.40323e-08	6.84291e-07	down	12.9467	0.516667
transcript_HQ_AG_Trans_transcript2665_f4p0_3792	complement C2 [Larimichthys crocea])	0	-14.2342	3.41309e-08	6.85667e-07	down	26.9133	0
transcript_HQ_AG_Trans_transcript4334_f2p0_3336	methylcrotonoyl-CoA carboxylase beta chain, mitochondrial [Larimichthys crocea])	0.028	-5.17766	3.41794e-08	6.86034e-07	down	1.74	0.0333333
transcript_HQ_AG_Trans_transcript26693_f2p0_525		3.481	1.79945	3.44453e-08	6.90761e-07	up	67.2267	137.363
transcript_HQ_AG_Trans_transcript24731_f12p0_769	Tropomyosin alpha-4 chain [Larimichthys crocea])	1825.26	10.8339	3.52552e-08	7.06378e-07	up	0	13.01
transcript_HQ_AG_Trans_transcript2415_f3p0_3946	hypothetical protein E3U43_009695 [Larimichthys crocea])	0.025	-5.30319	3.57447e-08	7.15554e-07	down	1.26333	0.02
transcript_HQ_AG_Trans_transcript10338_f3p0_2404	inter-alpha-trypsin inhibitor heavy chain H3 isoform X2 [Larimichthys crocea])	0.043	-4.54096	3.61796e-08	7.23624e-07	down	55.6633	1.65333
transcript_HQ_AG_Trans_transcript24653_f2p0_789		10.013	3.32375	3.69445e-08	7.38272e-07	up	14.07	87.7533
transcript_HQ_AG_Trans_transcript25454_f2p0_701		9.22	3.20473	3.73175e-08	7.45072e-07	up	13.7533	77.3767
transcript_HQ_AG_Trans_transcript28038_f5p0_317		9.295	3.21644	3.78963e-08	7.55964e-07	up	25.2933	115.017
transcript_HQ_AG_Trans_transcript1992_f2p0_4157	hypothetical protein FQN60_015175 [Etheostoma spectabile])	0.073	-3.7784	3.80598e-08	7.58559e-07	down	7.22667	0.363333
transcript_HQ_AG_Trans_transcript7901_f63p0_2557	urocanate hydratase [Larimichthys crocea])	0	-13.0128	3.85478e-08	7.67611e-07	down	18.3033	0
transcript_HQ_AG_Trans_transcript27173_f2p0_453		7.948	2.99067	3.86171e-08	7.68318e-07	up	4.11667	18.47
transcript_HQ_AG_Trans_transcript12410_f10p0_2138	PREDICTED: heat shock cognate 71 kDa protein [Stegastes partitus])	0.028	-5.16599	3.91687e-08	7.78275e-07	down	207.303	3.85333
transcript_HQ_AG_Trans_transcript23487_f31p0_796	thiosulfate:glutathione sulfurtransferase [Larimichthys crocea])	0.261	-1.93837	3.91861e-08	7.78275e-07	down	87.6533	14.3533
transcript_HQ_AG_Trans_transcript16446_f17p0_1693	stomatin-like protein 2, mitochondrial [Larimichthys crocea])	0.333	-1.58537	3.98021e-08	7.89821e-07	down	5.76	1.26333
transcript_HQ_AG_Trans_transcript3260_f2p0_3635	Shugoshin 2 [Larimichthys crocea])	9.452	3.24061	3.99225e-08	7.91517e-07	up	0.27	1.67333
transcript_HQ_AG_Trans_transcript3345_f5p0_3616	sodium/potassium-transporting ATPase subunit alpha-1 [Larimichthys crocea])	0.078	-3.67688	4.0083e-08	7.94006e-07	down	17.56	0.94
transcript_HQ_AG_Trans_transcript15085_f7p0_1885	hypothetical protein D5F01_LYC20507 [Larimichthys crocea])	5.481	2.45432	4.04149e-08	7.99708e-07	up	4.10667	14.92
transcript_HQ_AG_Trans_transcript17635_f206p0_1437	hypothetical protein PFLUV_G00173840 [Perca fluviatilis])	0.166	-2.58811	4.04412e-08	7.99708e-07	down	100.72	11.0967
transcript_HQ_AG_Trans_transcript8284_f31p0_2609	PREDICTED: LOW QUALITY PROTEIN: protein yippee-like 5 [Stegastes partitus])	0.141	-2.82866	4.07634e-08	8.05378e-07	down	3.15333	0.293333
transcript_HQ_AG_Trans_transcript25584_f2p0_674		6.388	2.67534	4.1427e-08	8.17778e-07	up	5.42667	21.7167
transcript_HQ_AG_Trans_transcript28213_f4p0_275		33.199	5.05307	4.2387e-08	8.35364e-07	up	10.9667	162.947
transcript_HQ_AG_Trans_transcript18895_f3p0_1497	warm temperature acclimation protein 65 KDa-2 [Miichthys miiuy])	0.073	-3.77766	4.23914e-08	8.35364e-07	down	1769.97	86.5667
transcript_HQ_AG_Trans_transcript8524_f3p0_2642	GA-binding protein subunit beta-2 [Collichthys lucidus])	0.003	-8.56241	4.24566e-08	8.35925e-07	down	0.783333	0
transcript_HQ_AG_Trans_transcript14754_f7p0_1872	ankyrin repeat and SOCS box protein 6 [Larimichthys crocea])	0.065	-3.9484	4.274e-08	8.40776e-07	down	1.49667	0.0666667
transcript_HQ_AG_Trans_transcript668_f7p0_4817	Protein phosphatase 1 regulatory subunit 3C-B [Larimichthys crocea])	0.178	-2.48669	4.29423e-08	8.44024e-07	down	1.54	0.183333
transcript_HQ_AG_Trans_transcript27827_f9p0_330		8.797	3.13701	4.30884e-08	8.46165e-07	up	365.803	1663.12
transcript_HQ_AG_Trans_transcript3057_f3p0_3669	protein FAM69A [Larimichthys crocea])	0.12	-3.06351	4.37182e-08	8.57791e-07	down	2.31333	0.186667
transcript_HQ_AG_Trans_transcript26153_f2p0_593	Actin-related protein 2/3 complex subunit 1A SOP2-like protein [Collichthys lucidus])	34.539	5.11015	4.45047e-08	8.72469e-07	up	1.60333	31.5567
transcript_HQ_AG_Trans_transcript27552_f11p0_397	trypsin-3-like [Epinephelus lanceolatus])	0.022	-5.48465	4.46927e-08	8.75399e-07	down	4219.41	54.25
transcript_HQ_AG_Trans_transcript24357_f3p0_837	eukaryotic translation initiation factor 3 subunit I [Cottoperca gobio])	3.143	1.65228	4.48234e-08	8.77203e-07	up	11.97	23.79
transcript_HQ_AG_Trans_transcript10294_f2p0_2419	hypothetical protein D5F01_LYC19976 [Larimichthys crocea])	0.015	-6.01373	4.48923e-08	8.77796e-07	down	5.85	0.0633333
transcript_HQ_AG_Trans_transcript25506_f6p0_690		5.757	2.52523	4.51e-08	8.81098e-07	up	43.4133	154.92
transcript_HQ_AG_Trans_transcript512_f2p0_5303	vacuolar protein sorting-associated protein 8 homolog isoform X2 [Larimichthys crocea])	0.052	-4.27532	4.52825e-08	8.83903e-07	down	1.65333	0.06
transcript_HQ_AG_Trans_transcript7300_f5p0_2799	PREDICTED: ubiquitin-like-conjugating enzyme ATG3 isoform X3 [Poecilia formosa])	0.266	-1.91056	4.56628e-08	8.90562e-07	down	3.57333	0.626667
transcript_HQ_AG_Trans_transcript9395_f5p0_2520	hypothetical protein D5F01_LYC17325 [Larimichthys crocea])	5.02	2.32775	4.58123e-08	8.92711e-07	up	0.333333	1.11667
transcript_HQ_AG_Trans_transcript19742_f2p0_1413	protein AMBP isoform X1 [Larimichthys crocea])	0.001	-9.88061	4.67366e-08	9.09941e-07	down	84.02	0.0666667
transcript_HQ_AG_Trans_transcript8909_f2p0_2578	spindle and centriole-associated protein 1 [Larimichthys crocea])	6.397	2.67736	4.73772e-08	9.21625e-07	up	0.443333	1.83
transcript_HQ_AG_Trans_transcript8548_f3p0_2624	E3 ubiquitin-protein ligase TRIM8-like isoform X1 [Larimichthys crocea])	6.636	2.73027	4.76792e-08	9.26706e-07	up	0.886667	3.93333
transcript_HQ_AG_Trans_transcript4817_f2p0_3248	Coiled-coil domain-containing protein 149-B [Larimichthys crocea])	0.216	-2.2105	4.79342e-08	9.30866e-07	down	1.89667	0.27
transcript_HQ_AG_Trans_transcript28388_f3p0_230		3.283	1.71519	4.8211e-08	9.3506e-07	up	140.217	195.723
transcript_HQ_AG_Trans_transcript25606_f2p0_679	DEAD-box RNA-dependent helicase, partial [Epinephelus bruneus])	13.061	3.70717	4.82325e-08	9.3506e-07	up	5.8	46.3667
transcript_HQ_AG_Trans_transcript9854_f13p0_2419	leucine-rich repeat and calponin homology domain-containing protein 4-like isoform X2 [Amphiprion ocellaris])	0.099	-3.34321	4.87445e-08	9.44181e-07	down	3.41667	0.223333
transcript_HQ_AG_Trans_transcript4675_f2p0_3262	zinc finger protein 366 [Larimichthys crocea])	0.04	-4.65803	4.91454e-08	9.51135e-07	down	0.783333	0.0233333
transcript_HQ_AG_Trans_transcript24971_f15p0_721	PREDICTED: stress-associated endoplasmic reticulum protein 1 [Paralichthys olivaceus])	7.768	2.95755	4.93606e-08	9.54043e-07	up	33.6367	163.41
transcript_HQ_AG_Trans_transcript28079_f6p0_307	60S ribosomal protein L31 [Takifugu rubripes])	1194.96	10.2228	4.93815e-08	9.54043e-07	up	0	47.18
transcript_HQ_AG_Trans_transcript3450_f3p0_3567	Nuclear factor 1 X-type [Larimichthys crocea])	0.003	-8.34627	4.94216e-08	9.54043e-07	down	0.953333	0
transcript_HQ_AG_Trans_transcript8338_f87p0_2593	cytochrome P4501A [Micropogonias undulatus])	0.005	-7.77995	4.96955e-08	9.58515e-07	down	24.7433	0.08
transcript_HQ_AG_Trans_transcript13815_f2p0_2011	cysteine protease ATG4D [Larimichthys crocea])	5.894	2.55914	4.97946e-08	9.59612e-07	up	0.193333	0.746667
transcript_HQ_AG_Trans_transcript28403_f2p0_222		44.685	5.48172	5.01175e-08	9.65017e-07	up	4.97333	90.32
transcript_HQ_AG_Trans_transcript21514_f2p0_1186	Zinc finger protein 2B [Collichthys lucidus])	4.929	2.3013	5.04752e-08	9.71081e-07	up	5.00333	15.91
transcript_HQ_AG_Trans_transcript27300_f43p0_350	dolichyl-diphosphooligosaccharide--protein glycosyltransferase subunit 4 [Myripristis murdjan])	3.635	1.86178	5.07585e-08	9.75706e-07	up	118.893	227.667
transcript_HQ_AG_Trans_transcript10713_f2p0_2362	polyadenylate-binding protein 1 [Larimichthys crocea])	0.001	-10.646	5.0865e-08	9.76927e-07	down	3.77	0
transcript_HQ_AG_Trans_transcript27820_f2p0_355		0.009	-6.76221	5.10783e-08	9.80194e-07	down	322.763	1.63667
transcript_HQ_AG_Trans_transcript26920_f2p0_493	hypothetical protein D5F01_LYC00212 [Larimichthys crocea])	21.479	4.42486	5.12074e-08	9.81842e-07	up	9.54333	115.023
transcript_HQ_AG_Trans_transcript10897_f10p0_2314	RNA-binding protein 4.1 [Larimichthys crocea])	0.098	-3.35035	5.13246e-08	9.8326e-07	down	1.78333	0.116667
transcript_HQ_AG_Trans_transcript3503_f16p0_3516	Plastin-2 65 kDa macrophage protein L-plastin Lymphocyte cytosolic protein 1 [Larimichthys crocea])	0.069	-3.85976	5.34513e-08	1.02314e-06	down	0.77	0.0333333
transcript_HQ_AG_Trans_transcript21996_f26p0_1123	Mitochondrial import receptor subunit TOM20 -like protein [Collichthys lucidus])	0.171	-2.5483	5.37128e-08	1.02728e-06	down	17.53	1.98667
transcript_HQ_AG_Trans_transcript4366_f3p0_3335	Poliovirus receptor, partial [Larimichthys crocea])	0.189	-2.40696	5.37736e-08	1.02758e-06	down	1.90667	0.236667
transcript_HQ_AG_Trans_transcript5369_f9p0_3133	pre-rRNA processing protein FTSJ3 [Collichthys lucidus])	5.183	2.37379	5.42709e-08	1.03535e-06	up	1	3.5
transcript_HQ_AG_Trans_transcript26155_f2p0_570	ruvB-like 2 [Danio rerio])	15.794	3.98133	5.42713e-08	1.03535e-06	up	0.343333	3.49667
transcript_HQ_AG_Trans_transcript27558_f8p0_397	60S ribosomal protein L7a [Larimichthys crocea])	7.826	2.96822	5.54206e-08	1.05639e-06	up	229.903	970.397
transcript_HQ_AG_Trans_transcript26855_f302p0_417	plasminogen, partial [Epinephelus bruneus])	4.963	2.3112	5.57084e-08	1.06098e-06	up	34.6333	96.2633
transcript_HQ_AG_Trans_transcript23373_f6p0_962	Nucleolar protein 12 [Collichthys lucidus])	5.396	2.43195	5.57645e-08	1.06116e-06	up	5.34333	18.6
transcript_HQ_AG_Trans_transcript8008_f89p0_2662	PREDICTED: transketolase-like [Lates calcarifer])	0.044	-4.50838	5.6835e-08	1.08063e-06	down	55.11	1.64667
transcript_HQ_AG_Trans_transcript211_f5p0_5992	sucrase-isomaltase, intestinal isoform X1 [Larimichthys crocea])	0.016	-5.99317	5.74691e-08	1.09177e-06	down	25.41	0.28
transcript_HQ_AG_Trans_transcript24746_f20p0_779	Vitelline membrane outer layer protein 1 -like protein [Collichthys lucidus])	0.01	-6.68912	5.82627e-08	1.10592e-06	down	844.157	5.20667
transcript_HQ_AG_Trans_transcript4132_f2p0_3384	C-X-C chemokine receptor type 3 [Larimichthys crocea])	0.172	-2.54314	5.84968e-08	1.10944e-06	down	1.79333	0.21
transcript_HQ_AG_Trans_transcript28101_f2p0_303		6.055	2.59818	5.92449e-08	1.12269e-06	up	311.027	893.393
transcript_HQ_AG_Trans_transcript16432_f11p0_1735	mitogen-activated protein kinase 1 [Larimichthys crocea])	4.817	2.26812	5.94668e-08	1.12595e-06	up	1.47667	4.73
transcript_HQ_AG_Trans_transcript15037_f2p0_1883	proteasome subunit beta type-6 [Larimichthys crocea])	9.393	3.23158	5.97545e-08	1.13046e-06	up	0.673333	4.10667
transcript_HQ_AG_Trans_transcript6863_f3p0_2873	prenylcysteine oxidase 1 [Larimichthys crocea])	0.131	-2.93577	5.98414e-08	1.13076e-06	down	4.25	0.373333
transcript_HQ_AG_Trans_transcript17526_f2p0_1638	aldose 1-epimerase [Larimichthys crocea])	0.123	-3.01786	5.98699e-08	1.13076e-06	down	9.21667	0.763333
transcript_HQ_AG_Trans_transcript10029_f5p0_2429	nitric oxide-associated protein 1 isoform X1 [Larimichthys crocea])	4.646	2.21588	6.01798e-08	1.13567e-06	up	0.443333	1.38667
transcript_HQ_AG_Trans_transcript19457_f2p0_1424	Glycine N-acyltransferase [Larimichthys crocea])	0.086	-3.5467	6.02956e-08	1.13691e-06	down	1.66333	0.0966667
transcript_HQ_AG_Trans_transcript4819_f5p0_3284	vitamin K-dependent gamma-carboxylase [Larimichthys crocea])	0.1	-3.32581	6.04181e-08	1.13827e-06	down	5.00333	0.333333
transcript_HQ_AG_Trans_transcript12596_f2p0_2124	Cytochrome P450 3A40 [Larimichthys crocea])	0.073	-3.76736	6.11713e-08	1.15151e-06	down	28.28	1.42333
transcript_HQ_AG_Trans_transcript9757_f2p0_2471	Ezrin Cytovillin Villin-2 p81 [Larimichthys crocea])	0.001	-9.52362	6.17156e-08	1.1608e-06	down	1.69333	0
transcript_HQ_AG_Trans_transcript11602_f3p0_2253	putative phospholipase B-like 2 [Collichthys lucidus])	0.244	-2.03322	6.20843e-08	1.16676e-06	down	4.42667	0.726667
transcript_HQ_AG_Trans_transcript20843_f3p0_1269	serine/arginine-rich splicing factor 3 isoform X1 [Sparus aurata])	7.105	2.82881	6.34051e-08	1.19001e-06	up	1.50667	6.92333
transcript_HQ_AG_Trans_transcript27784_f2p0_360		5.747	2.52288	6.35196e-08	1.19001e-06	up	27.51	83.8667
transcript_HQ_AG_Trans_transcript1920_f2p0_4184	integral membrane protein GPR137C isoform X1 [Larimichthys crocea])	0.161	-2.63152	6.35244e-08	1.19001e-06	down	7.05667	0.763333
transcript_HQ_AG_Trans_transcript10569_f5p0_2378	guanine nucleotide-binding protein G(I)/G(S)/G(O) subunit gamma-12 isoform X1 [Archocentrus centrarchus])	0.003	-8.54117	6.35309e-08	1.19001e-06	down	0.893333	0
transcript_HQ_AG_Trans_transcript27332_f2p0_435	Carboxypeptidase A1 [Collichthys lucidus])	0.011	-6.45002	6.40392e-08	1.19855e-06	down	661.84	4.18333
transcript_HQ_AG_Trans_transcript28508_f4p0_189	60S ribosomal protein L21 [Larimichthys crocea])	7.124	2.83272	6.59139e-08	1.23262e-06	up	506.99	1443.23
transcript_HQ_AG_Trans_transcript7600_f2p0_2777	hypoxia-inducible factor 1-alpha isoform X1 [Larimichthys crocea])	0.052	-4.27417	6.67956e-08	1.24752e-06	down	4.10333	0.14
transcript_HQ_AG_Trans_transcript8721_f2p0_2597	RanBP-type and C3HC4-type zinc finger-containing protein 1 [Larimichthys crocea])	0.213	-2.23294	6.68206e-08	1.24752e-06	down	1.44	0.203333
transcript_HQ_AG_Trans_transcript3762_f2p0_3498	ephexin-1 isoform X2 [Larimichthys crocea])	0.003	-8.5984	6.71025e-08	1.25175e-06	down	3.36667	0.00666667
transcript_HQ_AG_Trans_transcript2822_f4p0_3763	ubiquitin-conjugating enzyme E2 R2-like [Sphaeramia orbicularis])	8.946	3.16121	6.74256e-08	1.25675e-06	up	1.59333	9.34333
transcript_HQ_AG_Trans_transcript26566_f3p0_542		14.8	3.88756	6.75148e-08	1.25738e-06	up	5.21667	45.9967
transcript_HQ_AG_Trans_transcript11511_f2p0_2281	cytochrome P450 27C1 [Larimichthys crocea])	0.004	-8.10784	6.81498e-08	1.26817e-06	down	16.8267	0.0433333
transcript_HQ_AG_Trans_transcript7082_f3p0_2843	protein FAM114A2 [Larimichthys crocea])	0.041	-4.62355	6.8978e-08	1.28253e-06	down	1.12333	0.03
transcript_HQ_AG_Trans_transcript11091_f2p0_2317	Eukaryotic translation initiation factor 4H [Larimichthys crocea])	4.383	2.132	6.93554e-08	1.28849e-06	up	1.09667	3.13
transcript_HQ_AG_Trans_transcript8471_f3p0_2647	APOBEC1 complementation factor isoform X2 [Larimichthys crocea])	0.292	-1.77386	6.97375e-08	1.29453e-06	down	10.6733	2.1
transcript_HQ_AG_Trans_transcript11938_f5p0_2209	U3 small nucleolar ribonucleoprotein protein MPP10 [Anarrhichthys ocellatus])	5.119	2.35599	6.99706e-08	1.2978e-06	up	1.25333	4.29333
transcript_HQ_AG_Trans_transcript15358_f2p0_1848	histone-binding protein RBBP4 [Thalassophryne amazonica])	15.738	3.97622	7.03946e-08	1.3046e-06	up	0.22	2.21
transcript_HQ_AG_Trans_transcript13641_f7p0_2036	Protein BTG3 Abundant in neuroepithelium area protein BTG family member 3 Protein Tob5 [Larimichthys crocea])	5.131	2.35922	7.04756e-08	1.30503e-06	up	1.22667	4.14667
transcript_HQ_AG_Trans_transcript27391_f2p0_423		13.423	3.74666	7.37138e-08	1.36343e-06	up	10.19	74.9067
transcript_HQ_AG_Trans_transcript17698_f2p0_1618	pre-B-cell leukemia transcription factor-interacting protein 1 isoform X3 [Larimichthys crocea])	0.097	-3.37281	7.37492e-08	1.36343e-06	down	2.84333	0.183333
transcript_HQ_AG_Trans_transcript6079_f4p0_3009	inter-alpha-trypsin inhibitor heavy chain H3 [Larimichthys crocea])	0.006	-7.43989	7.39505e-08	1.36604e-06	down	25.7667	0.106667
transcript_HQ_AG_Trans_transcript19082_f2p0_1472	intraflagellar transport protein 46 homolog [Larimichthys crocea])	8.806	3.13856	7.40731e-08	1.36719e-06	up	0.67	3.79333
transcript_HQ_AG_Trans_transcript16794_f19p0_1689	procollagen C-endopeptidase enhancer 2-like [Larimichthys crocea])	0.102	-3.29164	7.44467e-08	1.37297e-06	down	1.64667	0.106667
transcript_HQ_AG_Trans_transcript1493_f7p0_4393	Alpha-N-acetylgalactosaminide alpha-2,6-sialyltransferase 2 [Larimichthys crocea])	0.161	-2.63814	7.52773e-08	1.38717e-06	down	1.41667	0.15
transcript_HQ_AG_Trans_transcript372_f5p0_5499	Golgi apparatus protein 1-like isoform X2 [Epinephelus lanceolatus])	2424.62	11.2435	7.54648e-08	1.38949e-06	up	0	1.79
transcript_HQ_AG_Trans_transcript17112_f78p0_1658	transcription factor jun-B isoform X1 [Larimichthys crocea])	4.683	2.22752	7.56191e-08	1.39121e-06	up	0.886667	2.69333
transcript_HQ_AG_Trans_transcript15107_f17p0_1850	UDP-glucuronosyltransferase 2A2 [Collichthys lucidus])	0	-11.7249	7.57165e-08	1.39187e-06	down	10.5133	0
transcript_HQ_AG_Trans_transcript1150_f2p0_4633	Zinc finger MYM-type protein 2 [Larimichthys crocea])	5.367	2.42401	7.61886e-08	1.39931e-06	up	0.71	2.58
transcript_HQ_AG_Trans_transcript6324_f6p0_2942	zinc transporter 5 [Larimichthys crocea])	3.32	1.73138	7.62443e-08	1.39931e-06	up	1.90333	4.21333
transcript_HQ_AG_Trans_transcript24434_f5p0_820	eukaryotic translation initiation factor 3 subunit E-A [Cyclopterus lumpus])	5.517	2.46392	7.63783e-08	1.40005e-06	up	5.18333	18.16
transcript_HQ_AG_Trans_transcript3914_f4p0_3470	leucine-rich repeat-containing protein 45 [Larimichthys crocea])	0.166	-2.58708	7.6408e-08	1.40005e-06	down	0.893333	0.1
transcript_HQ_AG_Trans_transcript2175_f2p0_4029	Rab11 family-interacting protein 4A [Larimichthys crocea])	0.094	-3.40892	7.65202e-08	1.40098e-06	down	1.84667	0.12
transcript_HQ_AG_Trans_transcript27608_f2p0_397	Eukaryotic translation initiation factor 3 subunit 6 [Oncorhynchus mykiss])	7.005	2.80829	7.73202e-08	1.41449e-06	up	30.68	117.573
transcript_HQ_AG_Trans_transcript13423_f9p0_2118	Cytochrome P450 2A10 [Collichthys lucidus])	0.001	-9.50471	7.84389e-08	1.4338e-06	down	1.89	0
transcript_HQ_AG_Trans_transcript4310_f2p0_3340	Vigilin High density lipoprotein-binding protein [Collichthys lucidus])	0.049	-4.34277	7.932e-08	1.44872e-06	down	14.84	0.51
transcript_HQ_AG_Trans_transcript19417_f6p0_1427	partner of Y14 and mago [Parambassis ranga])	3.294	1.71978	7.93831e-08	1.44872e-06	up	5.19	11.0867
transcript_HQ_AG_Trans_transcript8216_f9p0_2682	polyadenylate-binding protein 1 [Larimichthys crocea])	0.024	-5.37969	7.96505e-08	1.45244e-06	down	4.01	0.0666667
transcript_HQ_AG_Trans_transcript13957_f3p0_1979	transmembrane protein 206 [Larimichthys crocea])	0.181	-2.46753	8.23561e-08	1.50057e-06	down	6.69	0.803333
transcript_HQ_AG_Trans_transcript428_f2p0_5436	run domain Beclin-1-interacting and cysteine-rich domain-containing protein isoform X3 [Larimichthys crocea])	3.686	1.88196	8.33281e-08	1.51707e-06	up	1.33333	3.29
transcript_HQ_AG_Trans_transcript27310_f9p0_435	apolipoprotein C-I [Oreochromis niloticus])	220.937	7.78749	8.70187e-08	1.58299e-06	up	8.12667	928.513
transcript_HQ_AG_Trans_transcript27320_f7p0_437	60S ribosomal protein L19 [Channa argus])	15.674	3.97033	8.87342e-08	1.6129e-06	up	29.3167	249.523
transcript_HQ_AG_Trans_transcript22818_f3p0_1036	complement factor H isoform X1 [Larimichthys crocea])	0.008	-7.05295	8.89309e-08	1.61519e-06	down	41.9433	0.213333
transcript_HQ_AG_Trans_transcript6677_f2p0_2896	ras GTPase-activating-like protein IQGAP1 isoform X1 [Larimichthys crocea])	0.029	-5.11709	9.03425e-08	1.63951e-06	down	19.5867	0.39
transcript_HQ_AG_Trans_transcript26257_f2p0_588	cell death-inducing p53-target protein 1 homolog [Larimichthys crocea])	426.814	8.73746	9.04967e-08	1.641e-06	up	0	4.19667
transcript_HQ_AG_Trans_transcript12941_f4p0_2114	WD repeat-containing protein 13 [Collichthys lucidus])	6.022	2.59027	9.07887e-08	1.64498e-06	up	0.773333	3.00667
transcript_HQ_AG_Trans_transcript28297_f11p0_243	hypothetical protein D5F01_LYC02793 [Larimichthys crocea])	6.444	2.68793	9.09176e-08	1.64531e-06	up	522.223	1493.02
transcript_HQ_AG_Trans_transcript6452_f2p0_2933	Stabilin-2 [Larimichthys crocea])	0.114	-3.13393	9.09513e-08	1.64531e-06	down	1.56667	0.12
transcript_HQ_AG_Trans_transcript26448_f2p0_554	cytochrome c oxidase subunit 5B, mitochondrial-like [Sphaeramia orbicularis])	5.149	2.36435	9.13666e-08	1.6515e-06	up	14.45	43.9567
transcript_HQ_AG_Trans_transcript6564_f5p0_2931	Xin actin-binding repeat-containing protein 2 [Larimichthys crocea])	0.223	-2.16398	9.1624e-08	1.65387e-06	down	7.25333	1.05667
transcript_HQ_AG_Trans_transcript16477_f2p0_1705	hydroxyacylglutathione hydrolase, mitochondrial isoform X1 [Larimichthys crocea])	0.133	-2.90664	9.16431e-08	1.65387e-06	down	1.81	0.163333
transcript_HQ_AG_Trans_transcript26730_f5p0_516	C-type lectin domain family 4 member M CD209 antigen-like protein 1 [Collichthys lucidus])	6.69	2.74205	9.18841e-08	1.6569e-06	up	86.8167	339.747
transcript_HQ_AG_Trans_transcript19161_f8p0_1471	succinate dehydrogenase [ubiquinone] iron-sulfur subunit, mitochondrial [Larimichthys crocea])	11.432	3.51503	9.26205e-08	1.66822e-06	up	0.32	2.32333
transcript_HQ_AG_Trans_transcript22897_f5p0_1025	ribosomal RNA small subunit methyltransferase NEP1 [Larimichthys crocea])	8.167	3.02979	9.26656e-08	1.66822e-06	up	1.07	5.7
transcript_HQ_AG_Trans_transcript2436_f8p0_3900	signal transducer and activator of transcription 1-alpha/beta isoform X2 [Larimichthys crocea])	0.194	-2.36345	9.2732e-08	1.66822e-06	down	4.66333	0.603333
transcript_HQ_AG_Trans_transcript27835_f2p0_352		11.835	3.56503	9.38013e-08	1.68612e-06	up	4.58333	27.9367
transcript_HQ_AG_Trans_transcript2940_f2p0_3721	CD276 antigen-like isoform X1 [Mastacembelus armatus])	0.001	-9.81221	9.46083e-08	1.69928e-06	down	1.32	0
transcript_HQ_AG_Trans_transcript4117_f13p0_3402	guanylate cyclase soluble subunit beta-1 [Larimichthys crocea])	0.005	-7.70826	9.46838e-08	1.6993e-06	down	0.34	0
transcript_HQ_AG_Trans_transcript23081_f193p0_851	40S ribosomal protein S4, X isoform [Fundulus heteroclitus])	0.283	-1.82113	9.50739e-08	1.70383e-06	down	1079	196.83
transcript_HQ_AG_Trans_transcript634_f4p0_5131	lipoma-preferred partner homolog isoform X1 [Larimichthys crocea])	0.065	-3.94032	9.50863e-08	1.70383e-06	down	0.886667	0.04
transcript_HQ_AG_Trans_transcript12301_f3p0_2148	actin-related protein 5 [Larimichthys crocea])	4.515	2.1747	9.5432e-08	1.70868e-06	up	0.403333	1.18333
transcript_HQ_AG_Trans_transcript28538_f3p0_181		7.428	2.89298	1.00285e-07	1.79415e-06	up	364.463	1076.39
transcript_HQ_AG_Trans_transcript18359_f226p0_1492	phosphate carrier protein, mitochondrial isoform X2 [Larimichthys crocea])	0.121	-3.04697	1.0056e-07	1.79765e-06	down	115.757	9.33
transcript_HQ_AG_Trans_transcript7447_f16p0_2774	BTB/POZ domain-containing protein KCTD12-like [Larimichthys crocea])	0.004	-7.89547	1.01031e-07	1.80466e-06	down	0.48	0
transcript_HQ_AG_Trans_transcript3580_f3p0_3548	Coronin-2A [Larimichthys crocea])	0.141	-2.82519	1.03642e-07	1.84957e-06	down	8.32	0.783333
transcript_HQ_AG_Trans_transcript25833_f5p0_636	uncharacterized protein LOC113155049 [Anabas testudineus])	0	-13.4146	1.03708e-07	1.84957e-06	down	142.273	0
transcript_HQ_AG_Trans_transcript11118_f3p0_2298	PREDICTED: transketolase-like [Lates calcarifer])	0.001	-10.8446	1.04909e-07	1.86951e-06	down	4.39667	0
transcript_HQ_AG_Trans_transcript7510_f2p0_2789	inter-alpha-trypsin inhibitor heavy chain H3 isoform X2 [Larimichthys crocea])	0.002	-8.85178	1.05397e-07	1.87656e-06	down	21.2333	0.03
transcript_HQ_AG_Trans_transcript15198_f7p0_1865	glycogenin-1 isoform X2 [Larimichthys crocea])	0.279	-1.84163	1.05469e-07	1.87656e-06	down	11.0167	2.01333
transcript_HQ_AG_Trans_transcript12176_f28p0_2059	protein lifeguard 4 [Epinephelus lanceolatus])	0.263	-1.9261	1.06717e-07	1.89686e-06	down	9.48333	1.66667
transcript_HQ_AG_Trans_transcript13846_f5p0_2012	keratin, type II cytoskeletal 8-like [Parambassis ranga])	0.142	-2.81479	1.06777e-07	1.89686e-06	down	23.4333	2.17333
transcript_HQ_AG_Trans_transcript22966_f2p0_1018		16.094	4.00848	1.06874e-07	1.89709e-06	up	0.363333	3.73667
transcript_HQ_AG_Trans_transcript17558_f28p0_1462	heavy metal-binding protein HIP-like isoform X2 [Sander lucioperca])	0.005	-7.59314	1.0757e-07	1.90797e-06	down	169.667	0.583333
transcript_HQ_AG_Trans_transcript25146_f2p0_735		11.77	3.55701	1.08223e-07	1.91805e-06	up	15.3467	111.857
transcript_HQ_AG_Trans_transcript7094_f11p0_2837	mitochondrial dicarboxylate carrier [Echeneis naucrates])	0.032	-4.95708	1.10512e-07	1.95708e-06	down	21.33	0.48
transcript_HQ_AG_Trans_transcript17345_f6p0_1666	Membrane-spanning 4-domains subfamily A member 8 [Larimichthys crocea])	0.168	-2.5701	1.10848e-07	1.96151e-06	down	8.29	0.906667
transcript_HQ_AG_Trans_transcript8542_f2p0_2622		0.004	-7.99433	1.11857e-07	1.97782e-06	down	0.553333	0
transcript_HQ_AG_Trans_transcript6130_f3p0_2991	Lysosome-associated membrane glycoprotein 1 [Larimichthys crocea])	0.038	-4.70775	1.13222e-07	2.00041e-06	down	5.63333	0.153333
transcript_HQ_AG_Trans_transcript5332_f2p0_3147	GTPase IMAP family member 4 Immunity-associated nucleotide 1 protein [Larimichthys crocea])	0.137	-2.87171	1.13774e-07	2.0086e-06	down	8.80667	0.81
transcript_HQ_AG_Trans_transcript19655_f2p0_1413	MICOS complex subunit mic25a Coiled-coil-helix-coiled-coil-helix domain-containing protein 6 [Larimichthys crocea])	0.122	-3.03462	1.14108e-07	2.01293e-06	down	1.75	0.14
transcript_HQ_AG_Trans_transcript2409_f9p0_3903	phosphatidylcholine:ceramide cholinephosphotransferase 1 [Larimichthys crocea])	3.427	1.77684	1.15839e-07	2.04187e-06	up	1.07	2.45
transcript_HQ_AG_Trans_transcript8425_f4p0_2645	UDP-glucuronosyltransferase 2A1 [Collichthys lucidus])	0.208	-2.26215	1.17048e-07	2.06159e-06	down	7.74667	1.08667
transcript_HQ_AG_Trans_transcript16385_f2p0_1670	glycerophosphocholine phosphodiesterase GPCPD1 isoform X3 [Larimichthys crocea])	11.6	3.536	1.17605e-07	2.0698e-06	up	4.04667	29.9433
transcript_HQ_AG_Trans_transcript6629_f5p0_2901	N-acylneuraminate cytidylyltransferase [Collichthys lucidus])	0.038	-4.70438	1.21266e-07	2.13116e-06	down	18.6867	0.483333
transcript_HQ_AG_Trans_transcript9359_f5p0_2237	selenoprotein P [Larimichthys crocea])	0.007	-7.06812	1.21279e-07	2.13116e-06	down	27.8333	0.143333
transcript_HQ_AG_Trans_transcript21878_f2p0_1154	ADP/ATP translocase 2 [Larimichthys crocea])	0.064	-3.96645	1.2146e-07	2.13268e-06	down	405.883	17.2567
transcript_HQ_AG_Trans_transcript25003_f6p0_749	60S ribosomal protein L13a, partial [Sparus aurata])	3.679	1.8795	1.21828e-07	2.13612e-06	up	34.34	79.0267
transcript_HQ_AG_Trans_transcript27574_f5p0_396		7.407	2.88889	1.21844e-07	2.13612e-06	up	6.55	27.2167
transcript_HQ_AG_Trans_transcript10347_f10p0_2380	equilibrative nucleoside transporter 1-like [Larimichthys crocea])	0.141	-2.8263	1.22129e-07	2.13948e-06	down	10.5333	0.96
transcript_HQ_AG_Trans_transcript23495_f2p0_937	Pyridoxal phosphate homeostasis protein [Larimichthys crocea])	0.098	-3.3559	1.22438e-07	2.14323e-06	down	24.8467	1.58667
transcript_HQ_AG_Trans_transcript27849_f2p0_349		12.059	3.592	1.22948e-07	2.1505e-06	up	5.16	32.3267
transcript_HQ_AG_Trans_transcript10015_f2p0_2428	lysophosphatidic acid receptor 6 [Larimichthys crocea])	4.944	2.30578	1.24665e-07	2.17886e-06	up	0.433333	1.39667
transcript_HQ_AG_Trans_transcript5581_f2p0_3123	peroxisomal biogenesis factor 5 isoform X3 [Larimichthys crocea])	0.074	-3.75413	1.25996e-07	2.20042e-06	down	2.33333	0.12
transcript_HQ_AG_Trans_transcript13111_f28p0_2009	midnolin-A [Larimichthys crocea])	75.024	6.22929	1.27668e-07	2.22791e-06	up	0.0266667	1.36667
transcript_HQ_AG_Trans_transcript26995_f4p0_482	retinoid-binding protein 7 [Larimichthys crocea])	414.063	8.69371	1.28983e-07	2.24869e-06	up	0	6.17667
transcript_HQ_AG_Trans_transcript23607_f2p0_939		16.769	4.06773	1.29056e-07	2.24869e-06	up	2.24667	23.32
transcript_HQ_AG_Trans_transcript23191_f2p0_983		7.8	2.96339	1.29158e-07	2.24873e-06	up	0.7	3.52
transcript_HQ_AG_Trans_transcript28105_f2p0_307		8.191	3.03403	1.32605e-07	2.30698e-06	up	17.67	71.74
transcript_HQ_AG_Trans_transcript4717_f2p0_3262	hepatic triacylglycerol lipase isoform X2 [Larimichthys crocea])	0.063	-3.98505	1.32804e-07	2.30868e-06	down	9.55333	0.4
transcript_HQ_AG_Trans_transcript10859_f3p0_2328	adenosine monophosphate-protein transferase FICD [Larimichthys crocea])	213.877	7.74063	1.32952e-07	2.30949e-06	up	0.00333333	0.38
transcript_HQ_AG_Trans_transcript17168_f13p0_1657	Tetraspanin-7 [Collichthys lucidus])	0.159	-2.65638	1.33646e-07	2.31867e-06	down	5.80333	0.616667
transcript_HQ_AG_Trans_transcript21789_f3p0_1162		0.005	-7.77464	1.33709e-07	2.31867e-06	down	1.21333	0
transcript_HQ_AG_Trans_transcript10724_f3p0_2360	Pyruvate kinase PKM [Larimichthys crocea])	0.005	-7.68265	1.33787e-07	2.31867e-06	down	0.49	0
transcript_HQ_AG_Trans_transcript27084_f3p0_470	hypothetical protein D5F01_LYC02793 [Larimichthys crocea])	4.54	2.18281	1.3405e-07	2.32146e-06	up	517.797	1379.09
transcript_HQ_AG_Trans_transcript16998_f2p0_1691	integrin alpha-M [Larimichthys crocea])	0.145	-2.78097	1.34902e-07	2.33181e-06	down	5.58	0.54
transcript_HQ_AG_Trans_transcript4708_f8p0_3303	Sodium- and chloride-dependent GABA transporter 2 [Larimichthys crocea])	0.001	-9.49874	1.34954e-07	2.33181e-06	down	1.19333	0
transcript_HQ_AG_Trans_transcript7357_f33p0_2737	CKLF-like MARVEL transmembrane domain-containing protein 6 [Larimichthys crocea])	0.037	-4.74508	1.34956e-07	2.33181e-06	down	2.92333	0.0733333
transcript_HQ_AG_Trans_transcript14218_f2p0_1970	CD302 antigen [Larimichthys crocea])	0.153	-2.70946	1.35283e-07	2.33569e-06	down	4.51	0.45
transcript_HQ_AG_Trans_transcript17190_f5p0_1660	vasodilator-stimulated phosphoprotein-like isoform X1 [Larimichthys crocea])	0.003	-8.26335	1.36136e-07	2.34864e-06	down	1.13333	0
transcript_HQ_AG_Trans_transcript9065_f4p0_2563	KH homology domain-containing protein 4 isoform X1 [Larimichthys crocea])	0.144	-2.79666	1.36417e-07	2.35169e-06	down	2.24333	0.22
transcript_HQ_AG_Trans_transcript8995_f2p0_2566	PREDICTED: LOW QUALITY PROTEIN: mediator of RNA polymerase II transcription subunit 23 [Lates calcarifer])	4.855	2.27935	1.37566e-07	2.36944e-06	up	0.846667	2.73
transcript_HQ_AG_Trans_transcript19634_f2p0_1408	ATP-dependent (S)-NAD(P)H-hydrate dehydratase isoform X4 [Larimichthys crocea])	3.217	1.68571	1.37656e-07	2.36944e-06	up	4.80333	10.0067
transcript_HQ_AG_Trans_transcript5707_f2p0_3091	Rh ammonia channel type A [Sciaenops ocellatus])	0.001	-9.45149	1.37759e-07	2.36944e-06	down	1.27333	0
transcript_HQ_AG_Trans_transcript20292_f3p0_1344		9.643	3.26942	1.38266e-07	2.37616e-06	up	3.28333	20.8033
transcript_HQ_AG_Trans_transcript26239_f12p0_581	60S ribosomal protein L19 [Perca flavescens])	7.44	2.89534	1.38359e-07	2.37616e-06	up	1.47667	6.94667
transcript_HQ_AG_Trans_transcript11705_f9p0_2237	dipeptidyl peptidase 1 [Larimichthys crocea])	0.096	-3.38342	1.38601e-07	2.37852e-06	down	13.7533	0.9
transcript_HQ_AG_Trans_transcript14813_f5p0_1925	serotransferrin [Larimichthys crocea])	184.868	7.53035	1.39542e-07	2.39201e-06	up	0	0.403333
transcript_HQ_AG_Trans_transcript27440_f4p0_413	PREDICTED: creatine kinase B-type [Paralichthys olivaceus])	213.639	7.73903	1.39644e-07	2.39201e-06	up	0	4.2
transcript_HQ_AG_Trans_transcript27639_f2p0_388		5.858	2.55041	1.39703e-07	2.39201e-06	up	43.99	143.387
transcript_HQ_AG_Trans_transcript24507_f3p0_819		20.563	4.362	1.39852e-07	2.39276e-06	up	4.22667	54.01
transcript_HQ_AG_Trans_transcript6871_f8p0_2874	Tetratricopeptide repeat protein 31 [Larimichthys crocea])	0.156	-2.68071	1.41485e-07	2.41886e-06	down	6.87	0.713333
transcript_HQ_AG_Trans_transcript26362_f2p0_570		9.739	3.28377	1.41591e-07	2.41886e-06	up	2.89	16.7567
transcript_HQ_AG_Trans_transcript11057_f2p0_2295	MOB kinase activator 2 [Collichthys lucidus])	0.014	-6.17106	1.42002e-07	2.42407e-06	down	0.993333	0.01
transcript_HQ_AG_Trans_transcript4377_f7p0_3272	scaffold attachment factor B2 isoform X2 [Larimichthys crocea])	0.316	-1.66127	1.42708e-07	2.43428e-06	down	6.67667	1.40667
transcript_HQ_AG_Trans_transcript24024_f10p0_886	fibrinogen beta chain [Oreochromis aureus])	5.136	2.36078	1.43638e-07	2.4483e-06	up	327.587	1099.54
transcript_HQ_AG_Trans_transcript26833_f3p0_505	Cytosolic non-specific dipeptidase [Collichthys lucidus])	4.192	2.06757	1.45e-07	2.46967e-06	up	10.1767	24.9533
transcript_HQ_AG_Trans_transcript14966_f13p0_1886	forkhead box protein N2 isoform X1 [Sander lucioperca])	0.072	-3.80179	1.46223e-07	2.48863e-06	down	1.37333	0.0666667
transcript_HQ_AG_Trans_transcript22325_f8p0_1096	MHC class II antigen alpha chain [Miichthys miiuy])	0.002	-9.37869	1.46393e-07	2.48966e-06	down	4.17	0
transcript_HQ_AG_Trans_transcript28216_f2p0_289		73.192	6.19361	1.46987e-07	2.4979e-06	up	4.97	166.35
transcript_HQ_AG_Trans_transcript19822_f2p0_1386	hypothetical protein DPX16_4744 [Anabarilius grahami])	3.369	1.7524	1.47222e-07	2.50003e-06	up	159.45	350.823
transcript_HQ_AG_Trans_transcript13594_f4p0_2032	inter-alpha-trypsin inhibitor heavy chain H3 isoform X8 [Larimichthys crocea])	0.001	-10.5658	1.47895e-07	2.50958e-06	down	24.1067	0.01
transcript_HQ_AG_Trans_transcript28123_f3p0_298		9.499	3.24785	1.48032e-07	2.51002e-06	up	12.8133	61.2867
transcript_HQ_AG_Trans_transcript28379_f5p0_211	hypothetical protein EPR50_G00016990 [Perca flavescens])	4.1	2.03566	1.51325e-07	2.56395e-06	up	142.92	247.507
transcript_HQ_AG_Trans_transcript23102_f4p0_1000	jmjC domain-containing protein 8 isoform X2 [Larimichthys crocea])	4.115	2.04075	1.52175e-07	2.57644e-06	up	9.26667	24.7633
transcript_HQ_AG_Trans_transcript18214_f14p0_1521	probable dimethyladenosine transferase [Larimichthys crocea])	5.186	2.37471	1.52644e-07	2.58245e-06	up	0.87	3.00667
transcript_HQ_AG_Trans_transcript27867_f5p0_348	60S ribosomal protein L15 [Oryzias latipes])	6.252	2.64438	1.52763e-07	2.58254e-06	up	248.463	801.097
transcript_HQ_AG_Trans_transcript15339_f2p0_1858	calcium uptake protein 2, mitochondrial [Larimichthys crocea])	0.042	-4.5583	1.53277e-07	2.5893e-06	down	3.45	0.1
transcript_HQ_AG_Trans_transcript145_f5p0_6347	Leukemia inhibitory factor receptor [Larimichthys crocea])	7.291	2.86608	1.53703e-07	2.59457e-06	up	6.76	32.9767
transcript_HQ_AG_Trans_transcript6139_f13p0_2960	thrombomodulin [Larimichthys crocea])	0.075	-3.73773	1.54942e-07	2.61354e-06	down	0.89	0.0466667
transcript_HQ_AG_Trans_transcript23823_f4p0_905	Cytochrome c oxidase subunit 4 isoform 2, mitochondrial [Larimichthys crocea])	0.119	-3.06908	1.55155e-07	2.61519e-06	down	48.5667	3.64667
transcript_HQ_AG_Trans_transcript10548_f8p0_2390	ras-related protein Rab-13 isoform X2 [Larimichthys crocea])	3.981	1.99326	1.55751e-07	2.62329e-06	up	1.14667	3.06
transcript_HQ_AG_Trans_transcript27617_f10p0_396	40S ribosomal protein SA [Larimichthys crocea])	4.212	2.07462	1.57167e-07	2.64517e-06	up	383.783	873.013
transcript_HQ_AG_Trans_transcript5439_f6p0_3104	WD repeat-containing protein 3 [Collichthys lucidus])	9.085	3.18355	1.57855e-07	2.6548e-06	up	0.543333	3.36333
transcript_HQ_AG_Trans_transcript23885_f2p0_913	T-complex protein 1 subunit delta [Sparus aurata])	5.144	2.36295	1.59948e-07	2.688e-06	up	19.7733	65.2767
transcript_HQ_AG_Trans_transcript4915_f2p0_3226	host cell factor 2 [Larimichthys crocea])	12.125	3.59992	1.61113e-07	2.70557e-06	up	0.88	6.83333
transcript_HQ_AG_Trans_transcript27404_f3p0_421	NADH dehydrogenase subunit 2 [Protonibea diacanthus])	10.617	3.40824	1.6165e-07	2.71259e-06	up	239.007	1371.77
transcript_HQ_AG_Trans_transcript13796_f4p0_2028	nucleolar protein 9 [Sparus aurata])	8.519	3.09069	1.62242e-07	2.72051e-06	up	0.4	2.30667
transcript_HQ_AG_Trans_transcript3346_f52p0_3588	NAD(P) transhydrogenase, mitochondrial [Larimichthys crocea])	0.001	-10.0587	1.62489e-07	2.72266e-06	down	1.57	0
transcript_HQ_AG_Trans_transcript2788_f2p0_3832	histone acetyltransferase KAT2B [Sparus aurata])	0.081	-3.62417	1.63336e-07	2.73482e-06	down	2.47333	0.136667
transcript_HQ_AG_Trans_transcript26629_f4p0_533	chymotrypsin A-like [Sander lucioperca])	0.003	-8.64288	1.64992e-07	2.76052e-06	down	91.5933	0.113333
transcript_HQ_AG_Trans_transcript17664_f6p0_1622	5-phosphohydroxy-L-lysine phospho-lyase isoform X2 [Larimichthys crocea])	0.119	-3.07237	1.66324e-07	2.78075e-06	down	13.32	1.06333
transcript_HQ_AG_Trans_transcript21999_f8p0_1152	Uricase [Larimichthys crocea])	0.071	-3.81769	1.68757e-07	2.81935e-06	down	334.883	15.96
transcript_HQ_AG_Trans_transcript22270_f4p0_1107	coiled-coil domain-containing protein 43 [Larimichthys crocea])	0.002	-9.27155	1.6983e-07	2.83519e-06	down	3.71667	0
transcript_HQ_AG_Trans_transcript26324_f10p0_569	40S ribosomal protein S9 [Scleropages formosus])	20.912	4.38624	1.70177e-07	2.837e-06	up	72.72	895.827
transcript_HQ_AG_Trans_transcript4534_f3p0_3300	hemicentin-2 isoform X4 [Larimichthys crocea])	0.131	-2.9311	1.70187e-07	2.837e-06	down	0.71	0.0633333
transcript_HQ_AG_Trans_transcript13634_f2p0_2047	E3 ubiquitin-protein ligase RNF126 [Larimichthys crocea])	4.606	2.20349	1.70334e-07	2.83737e-06	up	0.45	1.38333
transcript_HQ_AG_Trans_transcript16269_f9p0_1757	uncharacterized protein LOC115579762 [Sparus aurata])	0.002	-8.65292	1.71093e-07	2.84791e-06	down	1.34333	0
transcript_HQ_AG_Trans_transcript27148_f3p0_404	Cytochrome c oxidase subunit 7A-related protein, mitochondrial [Collichthys lucidus])	11.935	3.57708	1.72251e-07	2.86509e-06	up	4.59	29.0533
transcript_HQ_AG_Trans_transcript12542_f10p0_2145	kynurenine 3-monooxygenase [Larimichthys crocea])	0.09	-3.48006	1.72756e-07	2.87139e-06	down	46.78	2.74
transcript_HQ_AG_Trans_transcript8134_f4p0_2694	protein max-like isoform X3 [Etheostoma spectabile])	5.581	2.48043	1.72999e-07	2.87333e-06	up	1.32667	4.85
transcript_HQ_AG_Trans_transcript17330_f2p0_1661	Glia-derived nexin [Larimichthys crocea])	15.538	3.95769	1.73136e-07	2.8735e-06	up	0.883333	9.40667
transcript_HQ_AG_Trans_transcript20917_f570p0_1097	60S acidic ribosomal protein P0 isoform X1 [Larimichthys crocea])	0.143	-2.80778	1.74383e-07	2.89209e-06	down	301.187	28.39
transcript_HQ_AG_Trans_transcript15968_f2p0_1800	CMP-N-acetylneuraminate-beta-galactosamide-alpha-2,3-sialyltransferase 2 [Collichthys lucidus])	0.073	-3.77021	1.74545e-07	2.89265e-06	down	6.74667	0.333333
transcript_HQ_AG_Trans_transcript17661_f2p0_1611	Pyrroline-5-carboxylate reductase 3 [Larimichthys crocea])	5.763	2.52681	1.75131e-07	2.89749e-06	up	0.83	3.18667
transcript_HQ_AG_Trans_transcript28511_f2p0_189	40S ribosomal protein S25 [Oreochromis niloticus])	0.005	-7.52777	1.7518e-07	2.89749e-06	down	92.5633	0
transcript_HQ_AG_Trans_transcript958_f3p0_4798	cleavage and polyadenylation specificity factor subunit 1 [Larimichthys crocea])	3.28	1.71364	1.75219e-07	2.89749e-06	up	0.95	2.09667
transcript_HQ_AG_Trans_transcript14699_f2p0_1939	ethanolamine-phosphate cytidylyltransferase-like [Sparus aurata])	10.621	3.40879	1.77907e-07	2.9398e-06	up	0.676667	4.79667
transcript_HQ_AG_Trans_transcript27463_f8p0_405	eukaryotic translation initiation factor 3 subunit G [Trematomus bernacchii])	17.433	4.12372	1.79187e-07	2.95881e-06	up	5.66667	53.5967
transcript_HQ_AG_Trans_transcript7230_f7p0_2831	cell division cycle protein 27 homolog isoform X2 [Larimichthys crocea])	4.152	2.05383	1.79615e-07	2.96164e-06	up	1.51333	4.13667
transcript_HQ_AG_Trans_transcript10092_f3p0_2440	B-cell lymphoma 3 protein isoform X1 [Perca flavescens])	14.184	3.82619	1.79619e-07	2.96164e-06	up	0.343333	3.26333
transcript_HQ_AG_Trans_transcript28410_f6p0_221		6.737	2.75219	1.80362e-07	2.97172e-06	up	401.383	1155.71
transcript_HQ_AG_Trans_transcript27700_f4p0_380		13.802	3.78685	1.81631e-07	2.99046e-06	up	11.8233	88.2367
transcript_HQ_AG_Trans_transcript8054_f10p0_2613	UDP-N-acetylglucosamine--peptide N-acetylglucosaminyltransferase 110 kDa subunit [Takifugu flavidus])	0.046	-4.43389	1.82467e-07	3.00205e-06	down	0.92	0.03
transcript_HQ_AG_Trans_transcript18299_f2p0_1563		0.069	-3.85638	1.83855e-07	3.0227e-06	down	52.4067	2.38
transcript_HQ_AG_Trans_transcript4043_f3p0_3412	DAZ-associated protein 2 [Larimichthys crocea])	3.989	1.99597	1.86767e-07	3.06835e-06	up	4.45333	11.6667
transcript_HQ_AG_Trans_transcript2005_f2p0_4121	LIM and SH3 domain protein 1 [Larimichthys crocea])	0.053	-4.24848	1.88394e-07	3.09285e-06	down	0.81	0.03
transcript_HQ_AG_Trans_transcript12390_f11p0_2170	guanine nucleotide-binding protein-like 3 [Larimichthys crocea])	5.633	2.49391	1.88617e-07	3.09427e-06	up	2.70667	10.3133
transcript_HQ_AG_Trans_transcript17001_f2p0_1672		158.553	7.30882	1.8956e-07	3.1075e-06	up	0.0266667	3.10333
transcript_HQ_AG_Trans_transcript5396_f3p0_3160	Importin-7 [Collichthys lucidus])	0.002	-8.88367	1.89948e-07	3.10994e-06	down	0.803333	0
transcript_HQ_AG_Trans_transcript17594_f2p0_1633	Protein AATF Apoptosis-antagonizing transcription factor Rb-binding protein Che-1 [Larimichthys crocea])	15.834	3.98496	1.89983e-07	3.10994e-06	up	0.286667	3.01333
transcript_HQ_AG_Trans_transcript16655_f2p0_1720	hepatocyte nuclear factor 1-alpha [Larimichthys crocea])	0.033	-4.93943	1.90569e-07	3.11654e-06	down	4.20667	0.09
transcript_HQ_AG_Trans_transcript9582_f121p0_2393	Ornithine aminotransferase, mitochondrial [Collichthys lucidus])	0.041	-4.60664	1.9066e-07	3.11654e-06	down	263.287	7.38
transcript_HQ_AG_Trans_transcript24484_f12p0_815	hypothetical protein PFLUV_G00091260 [Perca fluviatilis])	4.816	2.26789	1.93694e-07	3.16386e-06	up	23.9233	73.81
transcript_HQ_AG_Trans_transcript6497_f10p0_2901	exosome component 10 [Larimichthys crocea])	4.087	2.03089	1.94297e-07	3.17142e-06	up	1.27667	3.48
transcript_HQ_AG_Trans_transcript9202_f10p0_2518	RNA-binding protein 4.1 RNA-binding motif protein 4.1 [Larimichthys crocea])	0.037	-4.76061	1.94655e-07	3.17498e-06	down	0.97	0.0266667
transcript_HQ_AG_Trans_transcript9630_f2p0_2455	hypothetical protein E3U43_017059 [Larimichthys crocea])	0.001	-9.61758	1.95875e-07	3.19259e-06	down	1.74667	0
transcript_HQ_AG_Trans_transcript3809_f2p0_3499	CAP-Gly domain-containing linker protein 1 isoform X5 [Seriola lalandi dorsalis])	3.228	1.69085	1.97537e-07	3.21737e-06	up	2.76	5.91
transcript_HQ_AG_Trans_transcript16252_f2p0_1772		0.001	-9.57709	1.98279e-07	3.22498e-06	down	2.65333	0
transcript_HQ_AG_Trans_transcript19527_f3p0_1440	glutamate dehydrogenase, mitochondrial [Larimichthys crocea])	0.164	-2.61158	1.98288e-07	3.22498e-06	down	44.2933	4.82
transcript_HQ_AG_Trans_transcript25719_f2p0_663		11.769	3.55691	1.98602e-07	3.22778e-06	up	0.606667	4.34333
transcript_HQ_AG_Trans_transcript25976_f3p0_622		13.728	3.77909	1.99065e-07	3.23299e-06	up	5.12333	42.22
transcript_HQ_AG_Trans_transcript14374_f5p0_1974	Dephospho-CoA kinase domain-containing protein [Larimichthys crocea])	0.267	-1.90371	2.00065e-07	3.24603e-06	down	2.08667	0.366667
transcript_HQ_AG_Trans_transcript14604_f3p0_1934	Nuclear factor 7, ovary [Collichthys lucidus])	0.093	-3.43149	2.00154e-07	3.24603e-06	down	1.14333	0.0733333
transcript_HQ_AG_Trans_transcript6591_f4p0_2884	PREDICTED: complement factor B-like [Lates calcarifer])	0.072	-3.7871	2.02735e-07	3.28554e-06	down	37.2733	1.87
transcript_HQ_AG_Trans_transcript15448_f21p0_1831	vesicle-associated membrane protein 7 [Larimichthys crocea])	2.479	1.30961	2.0451e-07	3.30965e-06	up	8.23333	13.42
transcript_HQ_AG_Trans_transcript14501_f16p0_1909	NAD-dependent protein deacylase sirtuin-5, mitochondrial [Collichthys lucidus])	0.308	-1.69764	2.04513e-07	3.30965e-06	down	6.20667	1.26
transcript_HQ_AG_Trans_transcript699_f9p0_5040	endoplasmic reticulum membrane sensor NFE2L1 isoform X1 [Larimichthys crocea])	0.283	-1.81865	2.05972e-07	3.33044e-06	down	2.27667	0.433333
transcript_HQ_AG_Trans_transcript16574_f34p0_1686	probable acyl-CoA dehydrogenase 6 [Larimichthys crocea])	0.11	-3.19041	2.06091e-07	3.33044e-06	down	22.7633	1.69
transcript_HQ_AG_Trans_transcript9036_f3p0_2525	Uncharacterized protein E3U43_011643 [Larimichthys crocea])	7.71	2.94666	2.07053e-07	3.3436e-06	up	0.47	2.34667
transcript_HQ_AG_Trans_transcript3693_f5p0_3493	calpain-1 catalytic subunit [Larimichthys crocea])	0.1	-3.32776	2.0799e-07	3.35635e-06	down	3.18	0.216667
transcript_HQ_AG_Trans_transcript5294_f9p0_3206	transmembrane protein 41B [Larimichthys crocea])	4.544	2.18396	2.09784e-07	3.3829e-06	up	2.54	7.54667
transcript_HQ_AG_Trans_transcript10487_f3p0_2355	glucose-6-phosphate exchanger SLC37A4 [Larimichthys crocea])	0.048	-4.3909	2.09982e-07	3.38369e-06	down	3.20333	0.106667
transcript_HQ_AG_Trans_transcript23989_f5p0_763	Apolipoprotein A-I [Larimichthys crocea])	15.87	3.98823	2.10238e-07	3.38541e-06	up	1.51	14.5467
transcript_HQ_AG_Trans_transcript25303_f2p0_713		3.806	1.92834	2.10691e-07	3.39031e-06	up	23.2633	55.5233
transcript_HQ_AG_Trans_transcript24656_f2p0_816	Ornithine decarboxylase antizyme 1 ODC antizyme, short form [Collichthys lucidus])	3.008	1.58886	2.11619e-07	3.40283e-06	up	69.1067	131.217
transcript_HQ_AG_Trans_transcript26126_f2p0_608		8.277	3.04903	2.12131e-07	3.40865e-06	up	2.49	12.42
transcript_HQ_AG_Trans_transcript17906_f6p0_1615	UPF0415 protein C7orf25 -like protein [Collichthys lucidus])	267.633	8.06411	2.12653e-07	3.41462e-06	up	0	0.71
transcript_HQ_AG_Trans_transcript18836_f6p0_1376	protein phosphatase 1 regulatory subunit 3B [Larimichthys crocea])	0.08	-3.65015	2.13786e-07	3.43038e-06	down	27.9133	1.42
transcript_HQ_AG_Trans_transcript14913_f11p0_1907	collagenase 3 [Larimichthys crocea])	49.397	5.62635	2.14334e-07	3.43675e-06	up	0.0366667	1.24333
transcript_HQ_AG_Trans_transcript20078_f2p0_1364	SET and MYND domain-containing protein 5 [Larimichthys crocea])	5.367	2.4242	2.15751e-07	3.45704e-06	up	1.72	6.13333
transcript_HQ_AG_Trans_transcript5451_f7p0_3143	PREDICTED: retinoic acid receptor RXR-beta-A-like isoform X2 [Lates calcarifer])	3.649	1.86749	2.17936e-07	3.48904e-06	up	4.28333	10.3
transcript_HQ_AG_Trans_transcript607_f2p0_5148	Pre-mRNA-splicing factor ATP-dependent RNA helicase PRP16 [Collichthys lucidus])	3.411	1.77008	2.18055e-07	3.48904e-06	up	1.25	2.86667
transcript_HQ_AG_Trans_transcript22825_f2p0_1027		0.003	-8.46758	2.18652e-07	3.49613e-06	down	2.38	0
transcript_HQ_AG_Trans_transcript7995_f5p0_2714	putative hydroxypyruvate isomerase [Larimichthys crocea])	0.168	-2.57632	2.21394e-07	3.53748e-06	down	4.67333	0.51
transcript_HQ_AG_Trans_transcript3754_f4p0_3442	protein disulfide-isomerase TMX3 [Larimichthys crocea])	0.139	-2.84224	2.21574e-07	3.53787e-06	down	2.44667	0.23
transcript_HQ_AG_Trans_transcript2262_f8p0_3982	transforming growth factor beta activator LRRC32 isoform X2 [Larimichthys crocea])	0.034	-4.87944	2.2219e-07	3.54522e-06	down	0.643333	0.0133333
transcript_HQ_AG_Trans_transcript28023_f12p0_291	40S ribosomal protein S8-like [Cottoperca gobio])	9.361	3.22665	2.22887e-07	3.55383e-06	up	260.31	1186.21
transcript_HQ_AG_Trans_transcript13666_f3p0_2036	Motile sperm domain-containing protein 2 [Larimichthys crocea])	7.738	2.95193	2.25173e-07	3.58776e-06	up	0.583333	2.95
transcript_HQ_AG_Trans_transcript8224_f5p0_2660	Alpha-2-macroglobulin [Larimichthys crocea])	1237.7	10.2734	2.27353e-07	3.61997e-06	up	0	1.76333
transcript_HQ_AG_Trans_transcript20647_f2p0_1304	atrial natriuretic peptide receptor 2 isoform X1 [Larimichthys crocea])	0.146	-2.77973	2.34155e-07	3.72566e-06	down	6.58	0.61
transcript_HQ_AG_Trans_transcript23966_f3p0_900	complement factor H [Larimichthys crocea])	4.897	2.29175	2.34592e-07	3.72952e-06	up	65.31	207.593
transcript_HQ_AG_Trans_transcript709_f2p0_5054	sodium-coupled neutral amino acid transporter 4 [Larimichthys crocea])	0.087	-3.5185	2.34726e-07	3.72952e-06	down	61.6067	3.67667
transcript_HQ_AG_Trans_transcript2658_f3p0_3827	complement C3-like isoform X4 [Larimichthys crocea])	0.046	-4.42938	2.36396e-07	3.75342e-06	down	18.3333	0.576667
transcript_HQ_AG_Trans_transcript11908_f2p0_2210	PREDICTED: GTPase KRas isoform X2 [Stegastes partitus])	0.002	-8.84891	2.4223e-07	3.84337e-06	down	1.17667	0
transcript_HQ_AG_Trans_transcript17683_f2p0_1625	N-myc-interactor [Larimichthys crocea])	0.098	-3.35053	2.46412e-07	3.907e-06	down	4.52	0.303333
transcript_HQ_AG_Trans_transcript19479_f4p0_1444	Pyruvate dehydrogenase E1 component subunit beta, mitochondrial [Collichthys lucidus])	0.001	-10.0349	2.49567e-07	3.95398e-06	down	4.48333	0
transcript_HQ_AG_Trans_transcript16377_f2p0_1761	angiopoietin-related protein 4 [Larimichthys crocea])	120.358	6.91118	2.49724e-07	3.95398e-06	up	0.0233333	1.94
transcript_HQ_AG_Trans_transcript8004_f3p0_2721	E3 ubiquitin-protein ligase TRIM21 [Larimichthys crocea])	0.051	-4.2903	2.53415e-07	4.00964e-06	down	2.1	0.0766667
transcript_HQ_AG_Trans_transcript21940_f2p0_1146	Canalicular multispecific organic anion transporter 1 [Larimichthys crocea])	4.358	2.12379	2.58347e-07	4.08483e-06	up	18.4933	52.8833
transcript_HQ_AG_Trans_transcript24034_f2p0_886		7.871	2.97652	2.64572e-07	4.18034e-06	up	1.40667	6.93333
transcript_HQ_AG_Trans_transcript9113_f2p0_2571	CMP-N-acetylneuraminate-beta-galactosamide-alpha-2,3-sialyltransferase 4 isoform X1 [Larimichthys crocea])	0.252	-1.98683	2.65575e-07	4.19328e-06	down	5.27333	0.883333
transcript_HQ_AG_Trans_transcript27992_f2p0_322	hypothetical protein [Callorhinchus milii])	3.204	1.67967	2.66722e-07	4.20847e-06	up	504.633	825.833
transcript_HQ_AG_Trans_transcript3686_f8p0_3504	Succinate-semialdehyde dehydrogenase, mitochondrial [Collichthys lucidus])	0.003	-8.48273	2.67473e-07	4.21739e-06	down	0.57	0
transcript_HQ_AG_Trans_transcript8810_f2p0_2602	rho GTPase-activating protein 25 [Larimichthys crocea])	0.004	-8.11323	2.68064e-07	4.22378e-06	down	0.613333	0
transcript_HQ_AG_Trans_transcript1424_f2p0_4406	AP-1 complex subunit beta-1 isoform X3 [Larimichthys crocea])	0.003	-8.51504	2.68578e-07	4.22894e-06	down	0.43	0
transcript_HQ_AG_Trans_transcript4776_f3p0_3250	Guanine deaminase [Larimichthys crocea])	0.138	-2.859	2.69374e-07	4.23591e-06	down	5.73667	0.533333
transcript_HQ_AG_Trans_transcript15597_f3p0_1820	Nuclear factor 7, ovary [Collichthys lucidus])	0.068	-3.88761	2.69393e-07	4.23591e-06	down	1.23333	0.0533333
transcript_HQ_AG_Trans_transcript27334_f3p0_432		9.099	3.18564	2.69668e-07	4.2373e-06	up	6.31	32.1667
transcript_HQ_AG_Trans_transcript22089_f2p0_1135	39S ribosomal protein L9, mitochondrial [Larimichthys crocea])	0.006	-7.41741	2.70652e-07	4.24981e-06	down	1.9	0.00666667
transcript_HQ_AG_Trans_transcript1961_f2p0_4080	Hedgehog-interacting protein [Larimichthys crocea])	0.034	-4.85759	2.71662e-07	4.26273e-06	down	4.17	0.103333
transcript_HQ_AG_Trans_transcript16726_f413p0_1500	nuclease-sensitive element-binding protein 1 isoform X2 [Larimichthys crocea])	0.143	-2.80576	2.73954e-07	4.29573e-06	down	372.14	35.8333
transcript_HQ_AG_Trans_transcript55_f3p0_7383	desmoplakin isoform X2 [Larimichthys crocea])	0.117	-3.0967	2.74865e-07	4.30704e-06	down	1.67	0.136667
transcript_HQ_AG_Trans_transcript10885_f2p0_2293	E3 ubiquitin/ISG15 ligase TRIM25-like isoform X2 [Astatotilapia calliptera])	0.113	-3.14495	2.76457e-07	4.32901e-06	down	1.99333	0.153333
transcript_HQ_AG_Trans_transcript20335_f4p0_1307	28S ribosomal protein S35, mitochondrial [Collichthys lucidus])	5.151	2.3649	2.77898e-07	4.34857e-06	up	1.19	4.05
transcript_HQ_AG_Trans_transcript15878_f17p0_1762	hydroxyacid-oxoacid transhydrogenase, mitochondrial [Larimichthys crocea])	0.194	-2.36516	2.82011e-07	4.40988e-06	down	6.66	0.84
transcript_HQ_AG_Trans_transcript10611_f2p0_2375	Tumor necrosis factor receptor superfamily member 6B [Collichthys lucidus])	47.876	5.58122	2.8441e-07	4.44435e-06	up	0.466667	14.4633
transcript_HQ_AG_Trans_transcript3731_f3p0_3005	collagen type IV alpha-3-binding protein isoform X2 [Larimichthys crocea])	0.023	-5.44588	2.84633e-07	4.44478e-06	down	1.97667	0.0333333
transcript_HQ_AG_Trans_transcript13726_f3p0_2035	O-phosphoseryl-tRNA(Sec) selenium transferase [Larimichthys crocea])	0.187	-2.42094	2.8649e-07	4.4707e-06	down	5.68	0.69
transcript_HQ_AG_Trans_transcript13008_f12p0_2104	Gamma-soluble NSF attachment protein [Channa argus])	2.679	1.42166	2.87637e-07	4.48392e-06	up	3.34667	5.90667
transcript_HQ_AG_Trans_transcript14003_f2p0_2027	Galectin-3 [Larimichthys crocea])	0.007	-7.24415	2.87732e-07	4.48392e-06	down	1.55667	0.00666667
transcript_HQ_AG_Trans_transcript18322_f2p0_1548	[Pyruvate dehydrogenase (acetyl-transferring)] kinase isozyme 2, mitochondrial [Collichthys lucidus])	0.013	-6.30228	2.88034e-07	4.48555e-06	down	5.37	0.0433333
transcript_HQ_AG_Trans_transcript25618_f2p0_673		9.834	3.29781	2.88805e-07	4.49448e-06	up	2.06333	12.47
transcript_HQ_AG_Trans_transcript16969_f4p0_1690	transcription elongation factor A protein 3 isoform X6 [Larimichthys crocea])	0.359	-1.47984	2.91338e-07	4.53079e-06	down	10.63	2.50667
transcript_HQ_AG_Trans_transcript1625_f5p0_4281	EF-hand domain-containing protein D2 [Larimichthys crocea])	0.05	-4.30975	2.93221e-07	4.55696e-06	down	6.31667	0.22
transcript_HQ_AG_Trans_transcript10893_f4p0_2336	phospholipase B-like 1 [Larimichthys crocea])	0.361	-1.47023	2.97052e-07	4.61334e-06	down	4.25333	1.01333
transcript_HQ_AG_Trans_transcript20415_f5p0_1317	3-oxo-5-beta-steroid 4-dehydrogenase [Larimichthys crocea])	0	-11.0659	2.98366e-07	4.63059e-06	down	10.32	0
transcript_HQ_AG_Trans_transcript3475_f2p0_3565	inter-alpha-trypsin inhibitor heavy chain H3 isoform X8 [Larimichthys crocea])	0.07	-3.82882	3.01839e-07	4.68129e-06	down	11.1967	0.513333
transcript_HQ_AG_Trans_transcript18734_f2p0_1489	spindlin-Z [Larimichthys crocea])	0.129	-2.95291	3.03452e-07	4.70309e-06	down	1.78333	0.156667
transcript_HQ_AG_Trans_transcript24504_f6p0_742	hypothetical protein D9C73_016543 [Collichthys lucidus])	0.003	-8.42599	3.04173e-07	4.71106e-06	down	12.62	0.0266667
transcript_HQ_AG_Trans_transcript13186_f200p0_1970	glucose-6-phosphate isomerase [Sciaenops ocellatus])	0.056	-4.15737	3.0544e-07	4.72431e-06	down	44.08	1.6
transcript_HQ_AG_Trans_transcript28603_f3p0_145	hypothetical protein FQN60_007375 [Etheostoma spectabile])	11.015	3.46134	3.05445e-07	4.72431e-06	up	149.74	611.257
transcript_HQ_AG_Trans_transcript6953_f9p0_2859	apolipoprotein B-100 [Larimichthys crocea])	0.11	-3.18047	3.06413e-07	4.73606e-06	down	18.2967	1.36333
transcript_HQ_AG_Trans_transcript8526_f4p0_2619	FAST kinase domain-containing protein 2, mitochondrial [Larimichthys crocea])	6.409	2.68008	3.06979e-07	4.74158e-06	up	0.61	2.56667
transcript_HQ_AG_Trans_transcript23981_f3p0_906	hypothetical protein DNTS_014456 [Danionella translucida])	6.502	2.70085	3.10015e-07	4.78342e-06	up	0.903333	3.77333
transcript_HQ_AG_Trans_transcript26180_f2p0_591	interaptin-like isoform X1 [Larimichthys crocea])	6.269	2.64817	3.10109e-07	4.78342e-06	up	213.267	793.973
transcript_HQ_AG_Trans_transcript16186_f4p0_1762	claudin-3-like [Sander lucioperca])	0.154	-2.69834	3.14181e-07	4.83976e-06	down	3.10333	0.32
transcript_HQ_AG_Trans_transcript493_f3p0_5343	DnaJ-like protein subfamily C member 14 [Larimichthys crocea])	0.08	-3.64087	3.14187e-07	4.83976e-06	down	2.01667	0.11
transcript_HQ_AG_Trans_transcript3103_f4p0_3653	inhibitor of nuclear factor kappa-B kinase subunit beta [Larimichthys crocea])	0.259	-1.94627	3.15021e-07	4.84932e-06	down	1.81	0.31
transcript_HQ_AG_Trans_transcript19447_f5p0_1436	Protein CREG1 Cellular repressor of E1A-stimulated genes 1 Precursor [Larimichthys crocea])	0.071	-3.81139	3.15469e-07	4.85293e-06	down	5.81667	0.27
transcript_HQ_AG_Trans_transcript21139_f22p0_1235	RNA-binding protein with serine-rich domain 1-A [Larimichthys crocea])	4.967	2.31232	3.15882e-07	4.85599e-06	up	3.96333	13.0633
transcript_HQ_AG_Trans_transcript26254_f2p0_589		90.65	6.50223	3.1896e-07	4.89999e-06	up	1.85	94.61
transcript_HQ_AG_Trans_transcript18623_f9p0_1508	28S ribosomal protein S29, mitochondrial [Collichthys lucidus])	2.937	1.55419	3.21534e-07	4.93386e-06	up	5.38333	10.3833
transcript_HQ_AG_Trans_transcript25337_f3p0_729		5.582	2.48076	3.21599e-07	4.93386e-06	up	6.80667	24.0267
transcript_HQ_AG_Trans_transcript26299_f2p0_574	leucine-rich repeat-containing protein 40 [Anarrhichthys ocellatus])	7.334	2.87454	3.22234e-07	4.94026e-06	up	1.34333	6.04667
transcript_HQ_AG_Trans_transcript6476_f14p0_2942	hypothetical protein F7725_008194 [Dissostichus mawsoni])	0.099	-3.3368	3.22456e-07	4.94034e-06	down	1.66667	0.106667
transcript_HQ_AG_Trans_transcript12551_f5p0_2171	rab-like protein 2A [Larimichthys crocea])	10.506	3.39314	3.23285e-07	4.9497e-06	up	0.1	0.67
transcript_HQ_AG_Trans_transcript26458_f4p0_558		0.033	-4.90183	3.25594e-07	4.9817e-06	down	13.9167	0.31
transcript_HQ_AG_Trans_transcript13026_f4p0_2110	Cryptochrome DASH Protein CRY-DASH [Larimichthys crocea])	6.174	2.62618	3.2643e-07	4.99112e-06	up	0.24	0.993333
transcript_HQ_AG_Trans_transcript27707_f9p0_373	hypothetical protein CCH79_00001707, partial [Gambusia affinis])	12.816	3.67988	3.28619e-07	5.02122e-06	up	93.8	650.16
transcript_HQ_AG_Trans_transcript7578_f3p0_2777	Diacylglycerol O-acyltransferase 2 [Collichthys lucidus])	0.001	-9.70344	3.29822e-07	5.03622e-06	down	22.29	0.0166667
transcript_HQ_AG_Trans_transcript27_f2p0_7925	spectrin alpha chain, non-erythrocytic 1 isoform X6 [Larimichthys crocea])	0.003	-8.50168	3.35504e-07	5.11953e-06	down	0.24	0
transcript_HQ_AG_Trans_transcript27331_f9p0_400	hypothetical protein D9C73_014158 [Collichthys lucidus])	15.513	3.95539	3.36976e-07	5.13754e-06	up	1.09333	9.31667
transcript_HQ_AG_Trans_transcript22197_f6p0_1116	Cathepsin L1 [Collichthys lucidus])	15.015	3.90832	3.37136e-07	5.13754e-06	up	35.22	361.36
transcript_HQ_AG_Trans_transcript26463_f382p0_455	60S ribosomal protein L28 [Larimichthys crocea])	3.091	1.62816	3.41228e-07	5.19641e-06	up	1068.79	1873.98
transcript_HQ_AG_Trans_transcript5694_f4p0_3077	cysteine-rich protein 2-binding protein isoform X1 [Larimichthys crocea])	0.164	-2.60852	3.42704e-07	5.21539e-06	down	0.92	0.1
transcript_HQ_AG_Trans_transcript16757_f2p0_1715	PREDICTED: cell division control protein 42 homolog isoform X2 [Hippocampus comes])	76.416	6.25581	3.43778e-07	5.22823e-06	up	0.13	6.38333
transcript_HQ_AG_Trans_transcript15704_f2p0_1834	3-mercaptopyruvate sulfurtransferase [Larimichthys crocea])	0.144	-2.79803	3.45302e-07	5.24789e-06	down	10.7833	0.993333
transcript_HQ_AG_Trans_transcript6407_f11p0_2943	transmembrane protein 98 isoform X2 [Larimichthys crocea])	0.143	-2.80222	3.46617e-07	5.26435e-06	down	1.43667	0.136667
transcript_HQ_AG_Trans_transcript16274_f7p0_1763		10.349	3.37142	3.48628e-07	5.29136e-06	up	1.81333	12.4033
transcript_HQ_AG_Trans_transcript26982_f2p0_488		14.854	3.8928	3.51828e-07	5.33637e-06	up	1.87667	16.7333
transcript_HQ_AG_Trans_transcript28174_f5p0_295	40S ribosomal protein S23, partial [Dicentrarchus labrax])	3529.35	11.7852	3.53837e-07	5.36326e-06	up	0	148.993
transcript_HQ_AG_Trans_transcript9042_f19p0_2551	beta-catenin-like protein 1 [Larimichthys crocea])	3.821	1.93411	3.54081e-07	5.36338e-06	up	2.83667	7.29333
transcript_HQ_AG_Trans_transcript6163_f3p0_3002	inter-alpha-trypsin inhibitor heavy chain H3 [Larimichthys crocea])	0.041	-4.60229	3.56698e-07	5.39943e-06	down	210.58	5.92333
transcript_HQ_AG_Trans_transcript16821_f5p0_1697	Decapping and exoribonuclease protein [Collichthys lucidus])	0.003	-8.16401	3.58564e-07	5.42306e-06	down	0.99	0
transcript_HQ_AG_Trans_transcript12279_f15p0_2170	pentatricopeptide repeat domain-containing protein 3, mitochondrial [Larimichthys crocea])	6.33	2.66219	3.58781e-07	5.42306e-06	up	2.04	8.47667
transcript_HQ_AG_Trans_transcript20954_f6p0_1263	vesicle-associated membrane protein 5 [Larimichthys crocea])	0.086	-3.54772	3.58976e-07	5.42306e-06	down	3.20333	0.173333
transcript_HQ_AG_Trans_transcript20463_f29p0_1274	Prosaposin [Larimichthys crocea])	0.002	-9.12855	3.59531e-07	5.42784e-06	down	5.61333	0.00666667
transcript_HQ_AG_Trans_transcript15667_f9p0_1789	mannose-1-phosphate guanyltransferase alpha isoform X2 [Larimichthys crocea])	3.12	1.64136	3.65335e-07	5.5118e-06	up	4.61667	9.58
transcript_HQ_AG_Trans_transcript6414_f4p0_2954	beta-1,4-galactosyltransferase 1 [Larimichthys crocea])	0.133	-2.9087	3.66542e-07	5.52634e-06	down	2.85333	0.26
transcript_HQ_AG_Trans_transcript12342_f3p0_2165	cyclin-dependent kinase 2 [Larimichthys crocea])	6.485	2.697	3.71274e-07	5.59398e-06	up	0.223333	0.943333
transcript_HQ_AG_Trans_transcript3799_f5p0_3506	Heterogeneous nuclear ribonucleoprotein U-like protein 1 [Larimichthys crocea])	0.224	-2.15922	3.72882e-07	5.61225e-06	down	2.94333	0.44
transcript_HQ_AG_Trans_transcript5867_f32p0_2776	26S proteasome non-ATPase regulatory subunit 2 [Larimichthys crocea])	0.003	-8.63408	3.72981e-07	5.61225e-06	down	0.773333	0
transcript_HQ_AG_Trans_transcript27622_f2p0_389	CD2 antigen cytoplasmic tail-binding protein 2 [Larimichthys crocea])	5.19	2.37585	3.74412e-07	5.63005e-06	up	4.66	13
transcript_HQ_AG_Trans_transcript27244_f3p0_443		6.839	2.77376	3.83579e-07	5.76408e-06	up	37.8633	147.3
transcript_HQ_AG_Trans_transcript11760_f3p0_2223	complement factor B-like isoform X1 [Larimichthys crocea])	0.004	-7.8336	3.84319e-07	5.77138e-06	down	0.583333	0
transcript_HQ_AG_Trans_transcript3114_f4p0_3658	caveolae-associated protein 2 [Larimichthys crocea])	0.011	-6.45366	3.88295e-07	5.82724e-06	down	0.703333	0.00333333
transcript_HQ_AG_Trans_transcript10142_f2p0_2422	double-stranded RNA-binding protein Staufen homolog 2 isoform X1 [Larimichthys crocea])	0.05	-4.31683	3.92172e-07	5.88154e-06	down	5.76	0.203333
transcript_HQ_AG_Trans_transcript14072_f6p0_1957	Odorant receptor 131-2 [Larimichthys crocea])	0.259	-1.94912	3.93735e-07	5.90108e-06	down	3.05667	0.513333
transcript_HQ_AG_Trans_transcript1579_f5p0_4094	E3 ubiquitin-protein ligase RNF6 isoform X2 [Larimichthys crocea])	3.8	1.9259	3.95005e-07	5.91623e-06	up	0.866667	2.18333
transcript_HQ_AG_Trans_transcript6609_f3p0_2910	TLD domain-containing protein 1 [Larimichthys crocea])	0.007	-7.13589	3.95829e-07	5.92466e-06	down	0.953333	0.00333333
transcript_HQ_AG_Trans_transcript4510_f2p0_3333	nucleolar MIF4G domain-containing protein 1 [Larimichthys crocea])	4.6	2.20164	3.99548e-07	5.97639e-06	up	0.5	1.51333
transcript_HQ_AG_Trans_transcript14241_f121p0_1788	Vitronectin [Collichthys lucidus])	0.124	-3.01466	4.00765e-07	5.99064e-06	down	300.663	25.34
transcript_HQ_AG_Trans_transcript6617_f2p0_2909	Nuclear factor 7, ovary [Collichthys lucidus])	0.091	-3.46256	4.02532e-07	6.01311e-06	down	0.646667	0.04
transcript_HQ_AG_Trans_transcript20325_f8p0_1313	high mobility group protein B1 [Larimichthys crocea])	396.17	8.62998	4.04157e-07	6.03342e-06	up	0	1.41
transcript_HQ_AG_Trans_transcript21618_f3p0_1189	Ribonuclease P protein subunit p20 [Larimichthys crocea])	5.769	2.52821	4.06455e-07	6.06373e-06	up	1.26	4.76667
transcript_HQ_AG_Trans_transcript27011_f5p0_486		383.006	8.58122	4.07167e-07	6.06968e-06	up	0	5.20333
transcript_HQ_AG_Trans_transcript1558_f2p0_4355	calpastatin isoform X14 [Larimichthys crocea])	0.003	-8.33635	4.07388e-07	6.06968e-06	down	0.386667	0
transcript_HQ_AG_Trans_transcript27181_f6p0_485	40S ribosomal protein S6 [Periophthalmus magnuspinnatus])	9.483	3.24529	4.11848e-07	6.13211e-06	up	75.17	414.513
transcript_HQ_AG_Trans_transcript13278_f186p0_1953	Pyruvate dehydrogenase E1 component subunit beta, mitochondrial [Collichthys lucidus])	0.031	-5.03143	4.17884e-07	6.2179e-06	down	50.4433	1.04667
transcript_HQ_AG_Trans_transcript26403_f224p0_523	hypothetical protein PFLUV_G00091260 [Perca fluviatilis])	7.113	2.83036	4.18658e-07	6.22535e-06	up	177.853	763.547
transcript_HQ_AG_Trans_transcript12814_f7p0_2079	protein prune homolog 2 isoform X1 [Larimichthys crocea])	0.085	-3.55531	4.22545e-07	6.27903e-06	down	3.96333	0.223333
transcript_HQ_AG_Trans_transcript23561_f2p0_949		13.027	3.70338	4.24669e-07	6.30648e-06	up	2.79333	22.9167
transcript_HQ_AG_Trans_transcript23672_f2p0_930	Carboxypeptidase B [Larimichthys crocea])	0.008	-6.94552	4.27056e-07	6.33778e-06	down	940.397	4.99
transcript_HQ_AG_Trans_transcript9168_f2p0_2532	leucine-rich repeat-containing protein 59 isoform X4 [Larimichthys crocea])	0.283	-1.82133	4.27481e-07	6.33994e-06	down	2.45667	0.466667
transcript_HQ_AG_Trans_transcript24521_f2p0_817		0.006	-7.36604	4.29754e-07	6.3695e-06	down	1.51	0
transcript_HQ_AG_Trans_transcript654_f2p0_5101	homeodomain-interacting protein kinase 1 isoform X5 [Anabas testudineus])	0.184	-2.43877	4.36564e-07	6.46622e-06	down	0.563333	0.07
transcript_HQ_AG_Trans_transcript28630_f2p0_122	60S ribosomal protein L6 [Larimichthys crocea])	8.951	3.16202	4.38534e-07	6.49116e-06	up	456.72	1275.45
transcript_HQ_AG_Trans_transcript27345_f733p0_286	hypothetical protein D9C73_021694 [Collichthys lucidus])	4.14	2.04978	4.39037e-07	6.49438e-06	up	19019.6	37062.3
transcript_HQ_AG_Trans_transcript27386_f10p0_375	40S ribosomal protein S7 [Collichthys lucidus])	7.744	2.95311	4.40288e-07	6.50454e-06	up	156.14	647.493
transcript_HQ_AG_Trans_transcript5634_f6p0_2858	nuclear pore complex protein Nup107 [Larimichthys crocea])	5.261	2.39531	4.40297e-07	6.50454e-06	up	1.02	3.63
transcript_HQ_AG_Trans_transcript6447_f5p0_2947	tumor suppressor p53 [Micropogonias undulatus])	3.168	1.6636	4.40732e-07	6.50673e-06	up	3.85	8.03333
transcript_HQ_AG_Trans_transcript10530_f2p0_2396	COUP transcription factor 2 isoform X2 [Larimichthys crocea])	0.088	-3.51088	4.47276e-07	6.59907e-06	down	3.15	0.186667
transcript_HQ_AG_Trans_transcript7936_f2p0_2706	rab3 GTPase-activating protein catalytic subunit isoform X2 [Larimichthys crocea])	12.18	3.60644	4.48671e-07	6.61535e-06	up	0.18	1.46667
transcript_HQ_AG_Trans_transcript7456_f2p0_2795	transportin-3 isoform X1 [Larimichthys crocea])	3.199	1.67754	4.49911e-07	6.62933e-06	up	1.56	3.33667
transcript_HQ_AG_Trans_transcript11829_f5p0_2233	hypothetical protein PFLUV_G00099260 [Perca fluviatilis])	0.051	-4.30501	4.50921e-07	6.63991e-06	down	16.1767	0.55
transcript_HQ_AG_Trans_transcript8195_f3p0_2660	Poly [ADP-ribose] polymerase 12 [Larimichthys crocea])	0.13	-2.93959	4.59731e-07	6.76526e-06	down	2.92	0.246667
transcript_HQ_AG_Trans_transcript21375_f17p0_1147	Ornithine decarboxylase antizyme 1 ODC antizyme, short form [Collichthys lucidus])	359.563	8.4901	4.64414e-07	6.82869e-06	up	0	1.5
transcript_HQ_AG_Trans_transcript4046_f9p0_3420	conserved oligomeric Golgi complex subunit 7 [Larimichthys crocea])	0.324	-1.6263	4.64643e-07	6.82869e-06	down	3.67	0.8
transcript_HQ_AG_Trans_transcript16346_f79p0_1525	Electron transfer flavoprotein subunit beta [Collichthys lucidus])	0.124	-3.0174	4.65855e-07	6.84207e-06	down	49.57	4.12667
transcript_HQ_AG_Trans_transcript7530_f87p0_2511	nucleolar GTP-binding protein 1 [Larimichthys crocea])	0.201	-2.31532	4.67556e-07	6.86262e-06	down	18.4667	2.52
transcript_HQ_AG_Trans_transcript20869_f16p0_1232	ATPase H(+)-transporting lysosomal accessory protein 2 [Collichthys lucidus])	0.002	-8.96925	4.68089e-07	6.86602e-06	down	2.53667	0
transcript_HQ_AG_Trans_transcript28153_f2p0_292	hypothetical protein EYF80_001532 [Liparis tanakae])	0.02	-5.6408	4.69951e-07	6.88846e-06	down	826.237	8.53667
transcript_HQ_AG_Trans_transcript12900_f4p0_2127	Cytochrome P450 2A10 [Collichthys lucidus])	0.058	-4.11553	4.70226e-07	6.88846e-06	down	5.92333	0.226667
transcript_HQ_AG_Trans_transcript15255_f5p0_1888	kininogen-1 [Larimichthys crocea])	4.235	2.08231	4.70634e-07	6.88999e-06	up	8.48	23.4833
transcript_HQ_AG_Trans_transcript18578_f9p0_1532	WD repeat-containing protein 74 NOP seven-associated protein 1 [Larimichthys crocea])	8.453	3.07948	4.72133e-07	6.90749e-06	up	1.23	7.08667
transcript_HQ_AG_Trans_transcript14297_f10p0_1971	serine/threonine-protein phosphatase PP1-gamma catalytic subunit isoform X2 [Echeneis naucrates])	5.912	2.56373	4.74994e-07	6.94487e-06	up	1.64333	6.58333
transcript_HQ_AG_Trans_transcript24533_f2p0_789		3.696	1.88613	4.76977e-07	6.96938e-06	up	19.0733	45.0367
transcript_HQ_AG_Trans_transcript22314_f2p0_1082		8.187	3.03335	4.78124e-07	6.98165e-06	up	0.316667	1.73
transcript_HQ_AG_Trans_transcript17385_f2p0_1652	cAMP-regulated phosphoprotein 19-A-like [Labrus bergylta])	0.004	-8.12647	4.78756e-07	6.98325e-06	down	1.00333	0
transcript_HQ_AG_Trans_transcript4412_f10p0_3319	Zinc finger protein CCCTC-binding factor CTCFL -like protein [Collichthys lucidus])	0.179	-2.48287	4.78848e-07	6.98325e-06	down	2.14	0.256667
transcript_HQ_AG_Trans_transcript23274_f3p0_979	MHC class II antigen beta chain [Miichthys miiuy])	0.069	-3.85329	4.90625e-07	7.15042e-06	down	13.09	0.56
transcript_HQ_AG_Trans_transcript16968_f91p0_1647	alcohol dehydrogenase 1 [Larimichthys crocea])	0.05	-4.30873	4.91088e-07	7.15257e-06	down	97.9933	3.35
transcript_HQ_AG_Trans_transcript18869_f14p0_1432	Proteasome subunit beta type-9 [Larimichthys crocea])	0.257	-1.95931	4.9336e-07	7.18105e-06	down	5.81667	0.98
transcript_HQ_AG_Trans_transcript10074_f5p0_2427	protein S100-A1 [Larimichthys crocea])	0.132	-2.92658	4.95624e-07	7.2094e-06	down	1.77333	0.153333
transcript_HQ_AG_Trans_transcript14422_f2p0_1949	Heme oxygenase 2 [Collichthys lucidus])	0.254	-1.97913	5.24466e-07	7.62405e-06	down	3.21	0.54
transcript_HQ_AG_Trans_transcript22819_f7p0_1043	exosome complex component RRP40 [Larimichthys crocea])	5.656	2.49982	5.25824e-07	7.63891e-06	up	1.54667	5.71667
transcript_HQ_AG_Trans_transcript2395_f12p0_3909	cytoplasmic aconitate hydratase [Larimichthys crocea])	0.023	-5.41409	5.28161e-07	7.66796e-06	down	29.83	0.483333
transcript_HQ_AG_Trans_transcript11647_f2p0_2256	Atypical kinase COQ8A, mitochondrial [Larimichthys crocea])	0.19	-2.39829	5.31966e-07	7.71826e-06	down	2.87	0.353333
transcript_HQ_AG_Trans_transcript14600_f9p0_1953	hyaluronan-binding protein 2-like [Larimichthys crocea])	0.072	-3.78599	5.36656e-07	7.78134e-06	down	246.577	12.3667
transcript_HQ_AG_Trans_transcript24395_f3p0_829	plasminogen, partial [Epinephelus bruneus])	2.869	1.52037	5.38694e-07	7.80591e-06	up	71.0967	130.38
transcript_HQ_AG_Trans_transcript1212_f4p0_4583	PREDICTED: protein kinase C-binding protein 1-like isoform X5 [Lates calcarifer])	0.177	-2.49427	5.39462e-07	7.81206e-06	down	1.80667	0.213333
transcript_HQ_AG_Trans_transcript25788_f36p0_639	Perforin-1 [Collichthys lucidus])	0.013	-6.26756	5.42156e-07	7.84606e-06	down	927.94	7.54
transcript_HQ_AG_Trans_transcript4768_f2p0_3282	hypothetical protein PFLUV_G00008500 [Perca fluviatilis])	8.17	3.03035	5.47646e-07	7.92047e-06	up	0.0766667	0.413333
transcript_HQ_AG_Trans_transcript7469_f3p0_2788	Protein phosphatase 1F [Larimichthys crocea])	0.257	-1.95942	5.58155e-07	8.06732e-06	down	2.05333	0.346667
transcript_HQ_AG_Trans_transcript8569_f7p0_2598	Tripartite motif-containing protein 29 [Collichthys lucidus])	0.009	-6.85364	5.58823e-07	8.07185e-06	down	4.17333	0.0233333
transcript_HQ_AG_Trans_transcript1928_f5p0_4154	coiled-coil domain-containing protein 80 isoform X2 [Larimichthys crocea])	0.038	-4.71965	5.60637e-07	8.0929e-06	down	0.496667	0.0133333
transcript_HQ_AG_Trans_transcript5632_f3p0_3084	HHIP-like protein 1 [Larimichthys crocea])	0.299	-1.74206	5.63094e-07	8.11905e-06	down	22.61	4.46667
transcript_HQ_AG_Trans_transcript14463_f3p0_1940	cytochrome P450 2K1-like [Larimichthys crocea])	31.485	4.97661	5.63163e-07	8.11905e-06	up	0.583333	11.4133
transcript_HQ_AG_Trans_transcript11981_f10p0_2181	Platelet-activating factor acetylhydrolase IB subunit gamma [Collichthys lucidus])	0.004	-8.03663	5.65832e-07	8.15235e-06	down	0.686667	0
transcript_HQ_AG_Trans_transcript19768_f8p0_1400	Protein CREG1 Cellular repressor of E1A-stimulated genes 1 Precursor [Larimichthys crocea])	0.183	-2.45097	5.7066e-07	8.2167e-06	down	7.94	0.943333
transcript_HQ_AG_Trans_transcript22300_f4p0_1087	Fin bud initiation factor [Collichthys lucidus])	0.005	-7.68796	5.72509e-07	8.23704e-06	down	1.25	0
transcript_HQ_AG_Trans_transcript18908_f12p0_1480	DnaJ -like protein subfamily B member 1 [Collichthys lucidus])	0.008	-6.89071	5.72797e-07	8.23704e-06	down	0.963333	0.00333333
transcript_HQ_AG_Trans_transcript24794_f2p0_778	tubulin alpha chain-like [Anabas testudineus])	231.413	7.85433	5.75423e-07	8.26956e-06	up	0.02	2.97
transcript_HQ_AG_Trans_transcript3604_f2p0_3617	sulfhydryl oxidase 1 [Larimichthys crocea])	0.002	-9.17462	5.78598e-07	8.30618e-06	down	8.66	0.01
transcript_HQ_AG_Trans_transcript25460_f6p0_780	Carboxypeptidase B [Larimichthys crocea])	0.002	-9.1664	5.78702e-07	8.30618e-06	down	5.78667	0
transcript_HQ_AG_Trans_transcript15580_f29p0_1616	betaine--homocysteine S-methyltransferase 1 isoform X1 [Larimichthys crocea])	0.081	-3.63289	5.79788e-07	8.31652e-06	down	14.95	0.82
transcript_HQ_AG_Trans_transcript3649_f2p0_3505	leucine-zipper-like transcriptional regulator 1 isoform X2 [Larimichthys crocea])	0.071	-3.81903	5.83789e-07	8.36863e-06	down	4.42	0.213333
transcript_HQ_AG_Trans_transcript27658_f9p0_395		23.988	4.58424	5.88966e-07	8.43752e-06	up	34.3767	443.497
transcript_HQ_AG_Trans_transcript6205_f2p0_3027	Collagen alpha-1(I) chain [Collichthys lucidus])	0.005	-7.72228	5.93293e-07	8.49414e-06	down	0.39	0
transcript_HQ_AG_Trans_transcript6305_f5p0_2970	Cytochrome P450 1B1 [Larimichthys crocea])	0.006	-7.42692	5.94331e-07	8.50365e-06	down	0.316667	0
transcript_HQ_AG_Trans_transcript28359_f4p0_245		6.135	2.61713	5.95051e-07	8.50859e-06	up	43.3833	120.68
transcript_HQ_AG_Trans_transcript19088_f10p0_1440	40S ribosomal protein S27-like isoform X1 [Myripristis murdjan])	2.509	1.32732	6.04946e-07	8.64464e-06	up	19.7767	32.3633
transcript_HQ_AG_Trans_transcript2171_f2p0_4040	vasoactive intestinal polypeptide receptor 2 [Larimichthys crocea])	0.2	-2.32129	6.0786e-07	8.68083e-06	down	0.853333	0.116667
transcript_HQ_AG_Trans_transcript11782_f16p0_2228	tripartite motif-containing protein 16 [Larimichthys crocea])	0.101	-3.302	6.08736e-07	8.68788e-06	down	2.15333	0.146667
transcript_HQ_AG_Trans_transcript8160_f2p0_2712	Transcription factor Maf [Liparis tanakae])	0.221	-2.17589	6.09564e-07	8.69422e-06	down	1.21	0.18
transcript_HQ_AG_Trans_transcript2381_f3p0_3939	FERM domain-containing protein 8 isoform X1 [Larimichthys crocea])	0.142	-2.81552	6.13343e-07	8.74264e-06	down	3.02	0.293333
transcript_HQ_AG_Trans_transcript23837_f2p0_911	Low choriolytic enzyme [Larimichthys crocea])	0.005	-7.61427	6.14839e-07	8.75847e-06	down	1.50333	0
transcript_HQ_AG_Trans_transcript927_f4p0_4814	receptor-type tyrosine-protein phosphatase C isoform X4 [Larimichthys crocea])	0.005	-7.64214	6.17163e-07	8.78606e-06	down	0.22	0
transcript_HQ_AG_Trans_transcript23914_f5p0_901	Complement factor H-related protein 5 [Larimichthys crocea])	0.105	-3.25636	6.19342e-07	8.81156e-06	down	56.9067	3.95
transcript_HQ_AG_Trans_transcript14622_f2p0_1931		0.001	-10.1288	6.23611e-07	8.86675e-06	down	3.36667	0
transcript_HQ_AG_Trans_transcript447_f2p0_5503	Fibronectin type-III domain-containing protein 3A [Larimichthys crocea])	0.093	-3.43292	6.2685e-07	8.90723e-06	down	3.37333	0.22
transcript_HQ_AG_Trans_transcript11818_f5p0_2228	Very-long-chain 3-oxoacyl-CoA reductase-B [Larimichthys crocea])	0.031	-5.0014	6.31663e-07	8.97e-06	down	14.3333	0.31
transcript_HQ_AG_Trans_transcript27492_f3p0_415	Perforin-1 [Collichthys lucidus])	0.018	-5.8146	6.38656e-07	9.06365e-06	down	72.1167	0.71
transcript_HQ_AG_Trans_transcript804_f3p0_4931	ubiquitin conjugation factor E4 B isoform X2 [Larimichthys crocea])	3.064	1.61528	6.43325e-07	9.12421e-06	up	2.99333	6.09
transcript_HQ_AG_Trans_transcript19460_f2p0_1430	transcription initiation factor TFIID subunit 8 [Epinephelus lanceolatus])	9.899	3.30732	6.48649e-07	9.18894e-06	up	1.50333	9.47667
transcript_HQ_AG_Trans_transcript2423_f2p0_3935	Protein cereblon [Collichthys lucidus])	0.248	-2.01319	6.48698e-07	9.18894e-06	down	1.14333	0.193333
transcript_HQ_AG_Trans_transcript27510_f4p0_408	PREDICTED: tripartite motif-containing protein 65-like [Poecilia reticulata])	3.107	1.63544	6.53464e-07	9.25069e-06	up	725.077	1264.34
transcript_HQ_AG_Trans_transcript20702_f19p0_1273	Leucine-rich alpha-2-glycoprotein [Collichthys lucidus])	6.543	2.70994	6.57219e-07	9.29806e-06	up	115.703	509.117
transcript_HQ_AG_Trans_transcript18879_f4p0_1484	mortality factor 4-like protein 1 [Larimichthys crocea])	5.137	2.36106	6.58046e-07	9.29922e-06	up	1.29333	4.4
transcript_HQ_AG_Trans_transcript26971_f2p0_486		26.711	4.73937	6.5812e-07	9.29922e-06	up	1.83	28.4733
transcript_HQ_AG_Trans_transcript25547_f3p0_677		7.041	2.8157	6.60029e-07	9.3204e-06	up	1.12	4.97667
transcript_HQ_AG_Trans_transcript5096_f9p0_3138	dnaJ homolog subfamily B member 5 [Larimichthys crocea])	28.369	4.82624	6.61126e-07	9.33009e-06	up	0.0533333	0.96
transcript_HQ_AG_Trans_transcript15186_f3p0_1864	glutathione reductase, mitochondrial isoform X1 [Larimichthys crocea])	3.582	1.84089	6.63788e-07	9.36184e-06	up	1.93667	4.58333
transcript_HQ_AG_Trans_transcript6367_f4p0_2952	sorting and assembly machinery component 50 homolog [Larimichthys crocea])	0.059	-4.09265	6.75982e-07	9.5279e-06	down	1.83	0.07
transcript_HQ_AG_Trans_transcript23489_f3p0_978	heterogeneous nuclear ribonucleoprotein A1 isoform X2 [Larimichthys crocea])	176.052	7.45985	6.82498e-07	9.61379e-06	up	0.136667	15.9133
transcript_HQ_AG_Trans_transcript19988_f46p0_1329	Eukaryotic translation initiation factor 3 subunit M [Larimichthys crocea])	0.224	-2.15673	6.83681e-07	9.62449e-06	down	41.94	6.15333
transcript_HQ_AG_Trans_transcript297_f2p0_5751	neurabin-1 isoform X1 [Larimichthys crocea])	0.145	-2.78331	6.87442e-07	9.67143e-06	down	1.04	0.103333
transcript_HQ_AG_Trans_transcript11847_f2p0_2219	WD repeat-containing protein 5 [Cottoperca gobio])	3.749	1.90636	6.93502e-07	9.75066e-06	up	1.09667	2.76
transcript_HQ_AG_Trans_transcript25602_f2p0_677		13.307	3.73411	6.98302e-07	9.81207e-06	up	25.39	205.483
transcript_HQ_AG_Trans_transcript7789_f2p0_2733	5'-AMP-activated protein kinase subunit beta-1 [Larimichthys crocea])	0.086	-3.5352	6.99291e-07	9.81989e-06	down	1.04667	0.0566667
transcript_HQ_AG_Trans_transcript1047_f3p0_4732	beta-galactoside alpha-2,6-sialyltransferase 2 [Larimichthys crocea])	0.113	-3.15112	7.03822e-07	9.87741e-06	down	0.406667	0.0333333
transcript_HQ_AG_Trans_transcript18762_f2p0_1519	poly(rC)-binding protein 2 isoform X1 [Notolabrus celidotus])	0.004	-8.02413	7.14545e-07	1.00217e-05	down	1.02667	0
transcript_HQ_AG_Trans_transcript19970_f53p0_1287	hypothetical protein E3U43_003592 [Larimichthys crocea])	0.182	-2.45993	7.20559e-07	1.00998e-05	down	7.70333	0.893333
transcript_HQ_AG_Trans_transcript8559_f70p0_2345	aspartate aminotransferase, cytoplasmic [Larimichthys crocea])	0.099	-3.34244	7.23521e-07	1.01351e-05	down	17.05	1.13333
transcript_HQ_AG_Trans_transcript10905_f4p0_2332	ras-related protein R-Ras2-like isoform X1 [Salmo trutta])	9.509	3.24922	7.25316e-07	1.0154e-05	up	0.35	2.30333
transcript_HQ_AG_Trans_transcript4635_f2p0_3278	Transcription factor E4F1 [Larimichthys crocea])	3.657	1.8706	7.30279e-07	1.02172e-05	up	1.26333	3.05
transcript_HQ_AG_Trans_transcript15444_f38p0_1818	Cathepsin D [Larimichthys crocea])	0.064	-3.95808	7.32807e-07	1.02462e-05	down	11.8733	0.526667
transcript_HQ_AG_Trans_transcript5526_f11p0_3105	lamina-associated polypeptide 2 [Larimichthys crocea])	4.257	2.08975	7.42383e-07	1.03704e-05	up	0.666667	1.91667
transcript_HQ_AG_Trans_transcript516_f2p0_5342	bone morphogenetic protein receptor type-2 [Larimichthys crocea])	0.128	-2.9668	7.426e-07	1.03704e-05	down	2.04667	0.183333
transcript_HQ_AG_Trans_transcript17206_f136p0_1621	Phosphoglycerate mutase 1 [Scophthalmus maximus])	0.082	-3.60317	7.44257e-07	1.03858e-05	down	8.39333	0.453333
transcript_HQ_AG_Trans_transcript11567_f3p0_2251	PREDICTED: calcium-binding protein 1 isoform X2 [Lates calcarifer])	0.092	-3.43707	7.44619e-07	1.03858e-05	down	3.6	0.23
transcript_HQ_AG_Trans_transcript877_f2p0_4828	zinc finger protein 420 [Larimichthys crocea])	0.042	-4.57404	7.47395e-07	1.04181e-05	down	0.386667	0.01
transcript_HQ_AG_Trans_transcript7269_f749p0_2531	hyaluronan-binding protein 2-like [Larimichthys crocea])	0.033	-4.93878	7.51756e-07	1.04725e-05	down	170.237	3.90333
transcript_HQ_AG_Trans_transcript14009_f3p0_1993	ATP-dependent RNA helicase DDX55 [Larimichthys crocea])	5.69	2.50842	7.53012e-07	1.04836e-05	up	1.40333	5.23667
transcript_HQ_AG_Trans_transcript1662_f2p0_4266	Protein LCHN [Larimichthys crocea])	4.81	2.266	7.55634e-07	1.05136e-05	up	0.37	1.22
transcript_HQ_AG_Trans_transcript17573_f15p0_1623	Fumarylacetoacetase [Larimichthys crocea])	0.078	-3.67783	7.57389e-07	1.05316e-05	down	240.35	12.17
transcript_HQ_AG_Trans_transcript3296_f3p0_3621	Type I phosphatidylinositol 4,5-bisphosphate 4-phosphatase-B [Larimichthys crocea])	3.676	1.87803	7.60375e-07	1.05667e-05	up	2.01667	4.98
transcript_HQ_AG_Trans_transcript11806_f9p0_2184	Programmed cell death protein 4 [Larimichthys crocea])	0.097	-3.37287	7.68442e-07	1.06722e-05	down	2.87333	0.186667
transcript_HQ_AG_Trans_transcript12387_f2p0_2169	aconitate hydratase, mitochondrial [Larimichthys crocea])	0.005	-7.75027	7.72431e-07	1.07211e-05	down	0.573333	0
transcript_HQ_AG_Trans_transcript24933_f12p0_738	Alpha-1-antitrypsin -like protein [Collichthys lucidus])	49.818	5.63859	7.75199e-07	1.07529e-05	up	29.1833	886.64
transcript_HQ_AG_Trans_transcript11745_f2p0_2238	dihydroorotate dehydrogenase (quinone), mitochondrial [Larimichthys crocea])	0.039	-4.69604	7.77663e-07	1.07805e-05	down	0.853333	0.0233333
transcript_HQ_AG_Trans_transcript7404_f3p0_2802	pleckstrin homology domain-containing family G member 7 [Larimichthys crocea])	6.765	2.75806	7.82195e-07	1.08367e-05	up	4.95333	22.1833
transcript_HQ_AG_Trans_transcript28279_f2p0_259		23.07	4.52796	7.87875e-07	1.09088e-05	up	15.4733	171.813
transcript_HQ_AG_Trans_transcript25846_f2p0_623		132.319	7.04788	7.92959e-07	1.09725e-05	up	0.0233333	2.35
transcript_HQ_AG_Trans_transcript20035_f10p0_1318	cytosolic Fe-S cluster assembly factor nubp2 [Cyclopterus lumpus])	3.349	1.74377	7.99427e-07	1.10553e-05	up	3.96333	8.67667
transcript_HQ_AG_Trans_transcript18487_f2p0_1554	Pre-mRNA-splicing factor RBM22 RNA-binding motif protein 22 [Collichthys lucidus])	6.174	2.62617	8.00049e-07	1.10571e-05	up	2.33333	9.58333
transcript_HQ_AG_Trans_transcript16045_f2p0_1785	E3 ubiquitin-protein ligase Hakai [Larimichthys crocea])	4.581	2.19566	8.0394e-07	1.11041e-05	up	2.15	6.37333
transcript_HQ_AG_Trans_transcript4094_f4p0_3413	Citrate synthase, mitochondrial [Larimichthys crocea])	0.113	-3.14536	8.05401e-07	1.11176e-05	down	1.54667	0.113333
transcript_HQ_AG_Trans_transcript13935_f3p0_2019		9.669	3.27341	8.08541e-07	1.11491e-05	up	2.16333	13.9667
transcript_HQ_AG_Trans_transcript10675_f2p0_2365	TATA-box-binding protein [Sphaeramia orbicularis])	6.159	2.62258	8.08665e-07	1.11491e-05	up	0.476667	2.00667
transcript_HQ_AG_Trans_transcript24052_f4p0_884	hypothetical protein OJAV_G00236990 [Oryzias javanicus])	4.001	2.00037	8.09629e-07	1.11556e-05	up	97.1767	246.27
transcript_HQ_AG_Trans_transcript8162_f7p0_2653	cytochrome P450 2G1 [Larimichthys crocea])	0.088	-3.50025	8.16377e-07	1.12418e-05	down	23.9867	1.35
transcript_HQ_AG_Trans_transcript12678_f2p0_2113	Phosphoribosyl pyrophosphate synthase-associated protein 2 [Larimichthys crocea])	15.751	3.9774	8.28168e-07	1.13972e-05	up	0.153333	1.6
transcript_HQ_AG_Trans_transcript14287_f8p0_1974	hypothetical protein PFLUV_G00182620 [Perca fluviatilis])	0.145	-2.782	8.31486e-07	1.14359e-05	down	1.25333	0.123333
transcript_HQ_AG_Trans_transcript2555_f3p0_3939	RNA cytidine acetyltransferase [Larimichthys crocea])	5.663	2.50146	8.35618e-07	1.14858e-05	up	0.383333	1.47
transcript_HQ_AG_Trans_transcript18493_f80p0_1415	Glycosylated lysosomal membrane protein [Collichthys lucidus])	0.105	-3.25111	8.42582e-07	1.15745e-05	down	12.9533	0.913333
transcript_HQ_AG_Trans_transcript13669_f19p0_1501	Acetyl-CoA acetyltransferase, cytosolic [Collichthys lucidus])	0.019	-5.69334	8.44091e-07	1.15883e-05	down	13.5333	0.18
transcript_HQ_AG_Trans_transcript5450_f2p0_3163	alkaline ceramidase 2 isoform X2 [Larimichthys crocea])	3.697	1.88645	8.54332e-07	1.17218e-05	up	4.03667	9.92333
transcript_HQ_AG_Trans_transcript4299_f2p0_3374	kelch-like ECH-associated protein 1 [Larimichthys crocea])	0.002	-9.17618	8.58952e-07	1.17755e-05	down	0.916667	0
transcript_HQ_AG_Trans_transcript2151_f9p0_4008	cationic amino acid transporter 2 isoform X1 [Larimichthys crocea])	0.069	-3.86079	8.5928e-07	1.17755e-05	down	16.26	0.733333
transcript_HQ_AG_Trans_transcript25940_f5p0_635	Anionic trypsin-1 [Larimichthys crocea])	0.011	-6.49235	8.59839e-07	1.1776e-05	down	1736.61	11.8467
transcript_HQ_AG_Trans_transcript27547_f3p0_402		118.275	6.886	8.68056e-07	1.18797e-05	up	2.6	178.697
transcript_HQ_AG_Trans_transcript26823_f5p0_493	elongation factor 2 [Larimichthys crocea])	4.065	2.0233	8.68457e-07	1.18797e-05	up	84.31	198.71
transcript_HQ_AG_Trans_transcript24646_f2p0_802	26S proteasome non-ATPase regulatory subunit 3 isoform X1 [Larimichthys crocea])	4.024	2.00869	8.71452e-07	1.19135e-05	up	21.5133	54.3
transcript_HQ_AG_Trans_transcript26918_f2p0_497	Peptidylprolyl isomerase domain and WD repeat-containing protein 1 [Larimichthys crocea])	15.341	3.93929	8.87751e-07	1.2129e-05	up	4.57333	39.9267
transcript_HQ_AG_Trans_transcript8719_f428p0_2300	PREDICTED: heat shock cognate 71 kDa protein [Stegastes partitus])	0.064	-3.96519	8.89718e-07	1.21451e-05	down	147.113	6.31333
transcript_HQ_AG_Trans_transcript5649_f4p0_3086	DnaJ -like protein subfamily C member 5 [Collichthys lucidus])	4.065	2.02339	8.89994e-07	1.21451e-05	up	0.51	1.37333
transcript_HQ_AG_Trans_transcript10421_f3p0_2375	UPF0692 protein C19orf54 -like protein [Collichthys lucidus])	0.097	-3.37155	8.97764e-07	1.22438e-05	down	0.94	0.06
transcript_HQ_AG_Trans_transcript9273_f3p0_2570	CDKN2A-interacting protein [Larimichthys crocea])	3.492	1.80421	9.02506e-07	1.2301e-05	up	1.17333	2.71333
transcript_HQ_AG_Trans_transcript20623_f4p0_1273	FGFR1 oncogene partner 2 isoform X1 [Larimichthys crocea])	5.532	2.46789	9.14726e-07	1.24601e-05	up	1.13333	4.14333
transcript_HQ_AG_Trans_transcript24121_f12p0_868	cxcl9 protein [Larimichthys crocea])	4.416	2.14262	9.16238e-07	1.24732e-05	up	12.2533	34.1967
transcript_HQ_AG_Trans_transcript27937_f51p0_322	unnamed protein product, partial [Tetraodon nigroviridis])	2.774	1.47173	9.20642e-07	1.25257e-05	up	881.187	1226.5
transcript_HQ_AG_Trans_transcript18316_f2p0_1578	N-alpha-acetyltransferase 15, NatA auxiliary subunit [Larimichthys crocea])	5.927	2.56729	9.22716e-07	1.25464e-05	up	0.686667	2.63667
transcript_HQ_AG_Trans_transcript6201_f2p0_2990	tRNA (uracil(54)-C(5))-methyltransferase homolog-B [Larimichthys crocea])	0.006	-7.2814	9.23744e-07	1.25529e-05	down	4.52667	0.0166667
transcript_HQ_AG_Trans_transcript2385_f3p0_3924	hypothetical protein EYF80_031821 [Liparis tanakae])	0.007	-7.26242	9.27277e-07	1.25887e-05	down	0.21	0
transcript_HQ_AG_Trans_transcript27957_f2p0_334		13.529	3.75795	9.27489e-07	1.25887e-05	up	5.55667	38.3467
transcript_HQ_AG_Trans_transcript24161_f2p0_870	serine/arginine repetitive matrix protein 1-like [Larimichthys crocea])	12.721	3.66912	9.29252e-07	1.26051e-05	up	2.98667	23.7
transcript_HQ_AG_Trans_transcript17529_f2p0_1650	Alpha-enolase [Larimichthys crocea])	0.054	-4.2034	9.38327e-07	1.27142e-05	down	84.72	3.04
transcript_HQ_AG_Trans_transcript6498_f2p0_2927	putative ZDHHC-type palmitoyltransferase 6 isoform X1 [Larimichthys crocea])	0.141	-2.82202	9.38415e-07	1.27142e-05	down	0.68	0.06
transcript_HQ_AG_Trans_transcript12220_f5p0_2194	insulin-like growth factor I precursor [Larimichthys crocea])	0.028	-5.13818	9.47411e-07	1.28265e-05	down	11.27	0.223333
transcript_HQ_AG_Trans_transcript944_f2p0_4800	E3 ubiquitin-protein ligase Itchy-like [Parambassis ranga])	0.061	-4.04667	9.47836e-07	1.28265e-05	down	3.14	0.133333
transcript_HQ_AG_Trans_transcript23230_f10p0_896	snake venom serine protease NaSP [Larimichthys crocea])	0.017	-5.91793	9.53404e-07	1.28942e-05	down	643.157	7.03333
transcript_HQ_AG_Trans_transcript14914_f7p0_1907	Fos-related antigen 1 [Collichthys lucidus])	155.125	7.27729	9.56501e-07	1.29284e-05	up	0.0233333	2.63333
transcript_HQ_AG_Trans_transcript13036_f5p0_2112	chitinase [Sebastiscus marmoratus])	0.001	-10.3063	9.61525e-07	1.29886e-05	down	3.46	0
transcript_HQ_AG_Trans_transcript5654_f6p0_3078	microsomal triglyceride transfer protein large subunit [Larimichthys crocea])	0.013	-6.21918	9.69521e-07	1.30888e-05	down	6.81	0.0666667
transcript_HQ_AG_Trans_transcript23049_f100p0_931	NADH dehydrogenase [ubiquinone] 1 alpha subcomplex subunit 8 [Larimichthys crocea])	0.314	-1.67182	9.7228e-07	1.31183e-05	down	93.8967	18.97
transcript_HQ_AG_Trans_transcript6418_f4p0_2935	serine/threonine-protein kinase pim-3 [Seriola dumerili])	11.716	3.55038	9.73492e-07	1.31268e-05	up	0.493333	3.82667
transcript_HQ_AG_Trans_transcript10939_f6p0_2320	THO complex subunit 5 homolog [Larimichthys crocea])	3.864	1.95022	9.76657e-07	1.31617e-05	up	1.08667	2.77667
transcript_HQ_AG_Trans_transcript27380_f4p0_428	chymotrypsin A-like [Sander lucioperca])	0.003	-8.58769	9.8154e-07	1.32197e-05	down	1686.71	2.69667
transcript_HQ_AG_Trans_transcript7633_f6p0_2759	protein FAM117A isoform X1 [Larimichthys crocea])	0.21	-2.25002	9.82563e-07	1.32256e-05	down	2.69	0.376667
transcript_HQ_AG_Trans_transcript2789_f5p0_3766	Mitoferrin-2 Mitochondrial iron transporter 2 [Collichthys lucidus])	10.674	3.41606	9.86585e-07	1.32719e-05	up	1.70667	12.0667
transcript_HQ_AG_Trans_transcript26946_f2p0_493		28.287	4.82209	9.97267e-07	1.34076e-05	up	2.51667	42.34
transcript_HQ_AG_Trans_transcript5859_f2p0_3116	hypothetical protein F7725_013132 [Dissostichus mawsoni])	0.014	-6.16333	1.00489e-06	1.35021e-05	down	0.683333	0.00666667
transcript_HQ_AG_Trans_transcript14138_f5p0_1991	Fc receptor-like protein 5 isoform X1 [Larimichthys crocea])	0.003	-8.56231	1.00556e-06	1.35032e-05	down	1.13333	0
transcript_HQ_AG_Trans_transcript26002_f2p0_622	pancreatic progenitor cell differentiation and proliferation factor B [Larimichthys crocea])	12.768	3.67448	1.00696e-06	1.35139e-05	up	0.91	6.81
transcript_HQ_AG_Trans_transcript15140_f6p0_1873	Splicing factor 3A subunit 3 SF3a60 [Collichthys lucidus])	7.419	2.89129	1.01872e-06	1.36638e-05	up	1.22	6.11667
transcript_HQ_AG_Trans_transcript28351_f8p0_252	Hibernation-specific plasma protein HP-55 CM55-ML Hibernator-specific blood complex, 55 kDa subunit [Collichthys lucidus])	5.729	2.51839	1.01995e-06	1.36721e-05	up	2889.49	7359.2
transcript_HQ_AG_Trans_transcript5754_f2p0_3095	septin-4 isoform X1 [Larimichthys crocea])	0.297	-1.75151	1.02983e-06	1.37965e-05	down	2.31	0.456667
transcript_HQ_AG_Trans_transcript22648_f3p0_1051	RNA 3'-terminal phosphate cyclase-like protein isoform X1 [Larimichthys crocea])	9.074	3.18167	1.03222e-06	1.38203e-05	up	2.09333	12.0667
transcript_HQ_AG_Trans_transcript2770_f6p0_3783	Adipolin Adipose-derived insulin-sensitizing factor [Collichthys lucidus])	0.047	-4.4127	1.03619e-06	1.38652e-05	down	0.386667	0.0133333
transcript_HQ_AG_Trans_transcript3880_f2p0_3446	myogenesis-regulating glycosidase [Larimichthys crocea])	0.068	-3.87694	1.03725e-06	1.38713e-05	down	10.0833	0.473333
transcript_HQ_AG_Trans_transcript12374_f6p0_2125	coxsackievirus and adenovirus receptor [Larimichthys crocea])	0.049	-4.33673	1.03969e-06	1.38958e-05	down	7.42667	0.243333
transcript_HQ_AG_Trans_transcript23278_f2p0_972		0.016	-5.99178	1.04462e-06	1.39535e-05	down	1.63	0.0166667
transcript_HQ_AG_Trans_transcript3085_f2p0_3673	phosphoprotein associated with glycosphingolipid-enriched microdomains 1 [Larimichthys crocea])	0.006	-7.3153	1.05953e-06	1.41443e-05	down	0.24	0
transcript_HQ_AG_Trans_transcript12908_f85p0_1799	Alpha-enolase [Larimichthys crocea])	0.074	-3.76455	1.06662e-06	1.42306e-05	down	36.32	1.80667
transcript_HQ_AG_Trans_transcript973_f2p0_4769	zinc finger protein 384-like isoform X1 [Larimichthys crocea])	0.142	-2.81628	1.08804e-06	1.45079e-05	down	1.40333	0.13
transcript_HQ_AG_Trans_transcript16280_f8p0_1759	follistatin-related protein 1 [Larimichthys crocea])	0.068	-3.88029	1.08972e-06	1.45217e-05	down	2.46	0.11
transcript_HQ_AG_Trans_transcript1831_f4p0_4201	Pro-interleukin-16 [Larimichthys crocea])	0.181	-2.46913	1.10337e-06	1.46941e-05	down	0.663333	0.0766667
transcript_HQ_AG_Trans_transcript26382_f3p0_571		5.091	2.34809	1.10395e-06	1.46941e-05	up	2.97	9.04333
transcript_HQ_AG_Trans_transcript8250_f5p0_2678	meteorin [Larimichthys crocea])	0.1	-3.32221	1.11531e-06	1.48366e-05	down	2.92	0.183333
transcript_HQ_AG_Trans_transcript26016_f2p0_611	mid1-interacting protein 1-like [Larimichthys crocea])	0.006	-7.43988	1.12488e-06	1.49552e-05	down	2.53333	0
transcript_HQ_AG_Trans_transcript9795_f2p0_2458	PDZ and LIM domain protein 4 [Seriola dumerili])	5.996	2.58392	1.14106e-06	1.51614e-05	up	3.36333	13.02
transcript_HQ_AG_Trans_transcript13899_f4p0_2007	Beta-1,3-N-acetylglucosaminyltransferase lunatic fringe [Collichthys lucidus])	0.004	-8.07944	1.14862e-06	1.5253e-05	down	0.756667	0
transcript_HQ_AG_Trans_transcript15104_f14p0_1892	PRMT1 protein Friend of [Collichthys lucidus])	3.092	1.62868	1.15004e-06	1.52629e-05	up	4.19667	8.62
transcript_HQ_AG_Trans_transcript28482_f3p0_200		14.979	3.90487	1.1601e-06	1.53875e-05	up	134.857	843.357
transcript_HQ_AG_Trans_transcript14206_f3p0_2000	uncharacterized protein LOC104937737 isoform X9 [Larimichthys crocea])	0.159	-2.65183	1.17385e-06	1.55608e-05	down	2.44667	0.25
transcript_HQ_AG_Trans_transcript26152_f3p0_594		16.225	4.02018	1.18552e-06	1.57062e-05	up	4.96	48.7767
transcript_HQ_AG_Trans_transcript5196_f8p0_3182	Beta-catenin-interacting protein [Scophthalmus maximus])	5.051	2.33651	1.1876e-06	1.57247e-05	up	0.383333	1.30667
transcript_HQ_AG_Trans_transcript11877_f2p0_2221	sex hormone-binding globulin [Larimichthys crocea])	0.112	-3.15962	1.19191e-06	1.57648e-05	down	4.89333	0.363333
transcript_HQ_AG_Trans_transcript4908_f2p0_3232	ceruloplasmin [Larimichthys crocea])	0.004	-8.12207	1.19202e-06	1.57648e-05	down	21	0.0533333
transcript_HQ_AG_Trans_transcript7139_f14p0_2795	phospholipid phosphatase 3 [Larimichthys crocea])	0.157	-2.67087	1.19555e-06	1.58022e-05	down	5.48667	0.576667
transcript_HQ_AG_Trans_transcript9021_f4p0_2569	hypothetical protein E3U43_016963 [Larimichthys crocea])	0.11	-3.1805	1.20181e-06	1.58757e-05	down	18.7367	1.42333
transcript_HQ_AG_Trans_transcript6510_f12p0_2818	transforming growth factor-beta-induced protein ig-h3 [Larimichthys crocea])	0.004	-8.07277	1.20451e-06	1.59022e-05	down	0.52	0
transcript_HQ_AG_Trans_transcript17322_f10p0_1669	actin-related protein 2/3 complex subunit 5 [Larimichthys crocea])	0.002	-9.06647	1.20827e-06	1.59389e-05	down	1.89667	0
transcript_HQ_AG_Trans_transcript5429_f4p0_3136	translocon-associated protein subunit alpha isoform X1 [Larimichthys crocea])	4.669	2.22305	1.2087e-06	1.59389e-05	up	5.67333	17.8467
transcript_HQ_AG_Trans_transcript521_f3p0_5211	Pumilio -like protein 1 [Collichthys lucidus])	3.748	1.90628	1.2124e-06	1.59786e-05	up	2.13	5.38667
transcript_HQ_AG_Trans_transcript27764_f7p0_362		52.329	5.70954	1.2134e-06	1.59824e-05	up	2.16667	60.2833
transcript_HQ_AG_Trans_transcript13494_f10p0_2001	nucleolar protein 56 [Anabas testudineus])	5.988	2.5821	1.21772e-06	1.60301e-05	up	4.34	16.9333
transcript_HQ_AG_Trans_transcript14718_f14p0_1898	H-2 class I histocompatibility antigen, Q9 alpha chain isoform X2 [Larimichthys crocea])	0.056	-4.1612	1.22122e-06	1.60668e-05	down	18.66	0.666667
transcript_HQ_AG_Trans_transcript489_f2p0_5313	trinucleotide repeat-containing gene 6A protein isoform X3 [Larimichthys crocea])	0.131	-2.93723	1.22346e-06	1.60869e-05	down	1.10333	0.0933333
transcript_HQ_AG_Trans_transcript7673_f40p0_2689	small integral membrane protein 14 [Larimichthys crocea])	0.001	-10.7234	1.22975e-06	1.61603e-05	down	3.43333	0
transcript_HQ_AG_Trans_transcript7348_f2p0_2803	inter-alpha-trypsin inhibitor heavy chain H3 [Larimichthys crocea])	0.015	-6.07468	1.24255e-06	1.6319e-05	down	45.38	0.45
transcript_HQ_AG_Trans_transcript27400_f2p0_423		7.753	2.95485	1.24472e-06	1.63381e-05	up	20	84.2033
transcript_HQ_AG_Trans_transcript18736_f4p0_1505	Receptor-type tyrosine-protein phosphatase C [Larimichthys crocea])	0.014	-6.11671	1.26569e-06	1.66038e-05	down	1.02667	0.01
transcript_HQ_AG_Trans_transcript13713_f4p0_1882	RNA-binding protein 34 isoform X1 [Larimichthys crocea])	4.158	2.05585	1.26907e-06	1.66386e-05	up	1.17333	3.25667
transcript_HQ_AG_Trans_transcript21714_f64p0_1075	MHC class II antigen alpha chain [Miichthys miiuy])	0.004	-7.82431	1.27185e-06	1.66654e-05	down	7.27333	0.02
transcript_HQ_AG_Trans_transcript13760_f197p0_1893	hypothetical protein E3U43_010952 [Larimichthys crocea])	0.09	-3.47893	1.27352e-06	1.66776e-05	down	18.36	1.08333
transcript_HQ_AG_Trans_transcript462_f2p0_5425	copine-1 isoform X2 [Larimichthys crocea])	0.343	-1.54199	1.27998e-06	1.67526e-05	down	7.54667	1.71333
transcript_HQ_AG_Trans_transcript531_f2p0_5275	Collagen alpha-1(II) chain [Larimichthys crocea])	0.016	-5.99593	1.29458e-06	1.69339e-05	down	0.346667	0.00333333
transcript_HQ_AG_Trans_transcript13528_f3p0_2046	Hepatocyte nuclear factor 1-alpha [Collichthys lucidus])	5.345	2.41825	1.31174e-06	1.71485e-05	up	3.24	11.5133
transcript_HQ_AG_Trans_transcript18031_f3p0_1592	isocitrate dehydrogenase [NADP] cytoplasmic [Larimichthys crocea])	4.727	2.24104	1.32564e-06	1.73193e-05	up	97.17	298.58
transcript_HQ_AG_Trans_transcript316_f3p0_5725	mitogen-activated protein kinase 1 [Larimichthys crocea])	0.191	-2.39032	1.32633e-06	1.73193e-05	down	1.01333	0.13
transcript_HQ_AG_Trans_transcript1926_f2p0_4159	signal transducer and activator of transcription 1-alpha/beta isoform X2 [Larimichthys crocea])	0.084	-3.5753	1.33575e-06	1.74323e-05	down	4.30667	0.25
transcript_HQ_AG_Trans_transcript22930_f4p0_1025	centromere protein H [Larimichthys crocea])	5.939	2.57023	1.33876e-06	1.74616e-05	up	0.953333	3.7
transcript_HQ_AG_Trans_transcript28237_f12p0_269	hypothetical protein F2P81_019019 [Scophthalmus maximus])	4.553	2.18686	1.35487e-06	1.76615e-05	up	117.82	249.177
transcript_HQ_AG_Trans_transcript12833_f19p0_2041	H-2 class I histocompatibility antigen, Q9 alpha chain isoform X2 [Larimichthys crocea])	0.08	-3.64425	1.36393e-06	1.77694e-05	down	4.15333	0.216667
transcript_HQ_AG_Trans_transcript19427_f2p0_1431	pre-mRNA-processing factor 19 [Larimichthys crocea])	6.121	2.61381	1.36923e-06	1.78282e-05	up	1.46333	5.92667
transcript_HQ_AG_Trans_transcript2892_f2p0_3732	transcription factor 12 isoform X11 [Sparus aurata])	0.03	-5.04605	1.37077e-06	1.78381e-05	down	0.44	0.00666667
transcript_HQ_AG_Trans_transcript4524_f6p0_3265	regulator of microtubule dynamics protein 2 [Larimichthys crocea])	0.198	-2.3384	1.39411e-06	1.81315e-05	down	8.81333	1.18333
transcript_HQ_AG_Trans_transcript6440_f3p0_2950	ATP-dependent RNA helicase DDX3X isoform X8 [Larimichthys crocea])	0.004	-7.94161	1.39702e-06	1.81589e-05	down	0.45	0
transcript_HQ_AG_Trans_transcript27013_f6p0_491	PREDICTED: PHD finger-like domain-containing protein 5A-like [Neolamprologus brichardi])	11.615	3.53791	1.40666e-06	1.82737e-05	up	1.19333	8.37333
transcript_HQ_AG_Trans_transcript5518_f2p0_3128	protein YIPF1 [Larimichthys crocea])	0.196	-2.34999	1.41338e-06	1.83505e-05	down	1.60333	0.206667
transcript_HQ_AG_Trans_transcript26674_f23p0_523		6.678	2.73945	1.41691e-06	1.83858e-05	up	17.61	71.5333
transcript_HQ_AG_Trans_transcript28651_f2p0_98		5.557	2.47442	1.41967e-06	1.84112e-05	up	0	4867.94
transcript_HQ_AG_Trans_transcript20905_f2p0_1272	PDZ and LIM domain protein 5 isoform X3 [Larimichthys crocea])	160.995	7.33087	1.428e-06	1.85019e-05	up	0.07	7.59667
transcript_HQ_AG_Trans_transcript24945_f6p0_755	unnamed protein product [Tetraodon nigroviridis])	4.406	2.13954	1.4283e-06	1.85019e-05	up	11.0967	31.3767
transcript_HQ_AG_Trans_transcript7067_f3p0_2826	tumor protein p53-inducible protein 13 [Larimichthys crocea])	0.208	-2.26375	1.43596e-06	1.85905e-05	down	1.41333	0.196667
transcript_HQ_AG_Trans_transcript7213_f3p0_2829	sulfhydryl oxidase 1 [Larimichthys crocea])	0.06	-4.05151	1.44143e-06	1.86508e-05	down	8.75667	0.353333
transcript_HQ_AG_Trans_transcript22157_f8p0_1068	MHC class II antigen beta chain [Miichthys miiuy])	0.086	-3.53373	1.44751e-06	1.87188e-05	down	14.39	0.766667
transcript_HQ_AG_Trans_transcript2782_f68p0_3645	hypoxia-inducible factor 1-alpha isoform X1 [Larimichthys crocea])	0.11	-3.18193	1.457e-06	1.88308e-05	down	8.87333	0.666667
transcript_HQ_AG_Trans_transcript18376_f2p0_1556	uncharacterized protein LOC104931756 [Larimichthys crocea])	0.056	-4.16503	1.46189e-06	1.88832e-05	down	2.36333	0.0833333
transcript_HQ_AG_Trans_transcript20842_f65p0_1217	annexin A2 [Larimichthys crocea])	0.168	-2.57091	1.48923e-06	1.92255e-05	down	5.37	0.566667
transcript_HQ_AG_Trans_transcript11554_f3p0_2251	transmembrane 6 superfamily member 2 [Larimichthys crocea])	4.586	2.19711	1.49313e-06	1.92582e-05	up	7.62333	22.8567
transcript_HQ_AG_Trans_transcript17564_f4p0_1645	myeloid differentiation primary response protein MyD88 [Larimichthys crocea])	2.703	1.43445	1.49346e-06	1.92582e-05	up	5.57	9.92667
transcript_HQ_AG_Trans_transcript2099_f2p0_4096	Neurolysin, mitochondrial [Larimichthys crocea])	0.161	-2.63929	1.50162e-06	1.93524e-05	down	1.22	0.136667
transcript_HQ_AG_Trans_transcript12022_f3p0_2181	hypothetical protein D5F01_LYC06417 [Larimichthys crocea])	0.442	-1.1784	1.50911e-06	1.9438e-05	down	8.43667	2.46333
transcript_HQ_AG_Trans_transcript24380_f9p0_817	hepcidin [Kryptolebias marmoratus])	115.716	6.85444	1.51082e-06	1.9449e-05	up	0.643333	50.5533
transcript_HQ_AG_Trans_transcript26238_f24p0_503	40S ribosomal protein S2 [Larimichthys crocea])	6.838	2.77366	1.51272e-06	1.94624e-05	up	249.517	985.093
transcript_HQ_AG_Trans_transcript12601_f3p0_2148	hyaluronan-binding protein 2-like [Larimichthys crocea])	0.024	-5.4015	1.52766e-06	1.96434e-05	down	241.353	3.98667
transcript_HQ_AG_Trans_transcript2461_f4p0_3936	Alpha-2-macroglobulin [Larimichthys crocea])	0.024	-5.40481	1.53339e-06	1.97059e-05	down	51.0467	0.866667
transcript_HQ_AG_Trans_transcript26242_f15p0_557	40S ribosomal protein S3a [Collichthys lucidus])	3.554	1.82944	1.53744e-06	1.97469e-05	up	157.07	335.607
transcript_HQ_AG_Trans_transcript4010_f2p0_3418	uncharacterized protein LOC104922580 isoform X2 [Larimichthys crocea])	0.218	-2.19523	1.55707e-06	1.99839e-05	down	3.05667	0.453333
transcript_HQ_AG_Trans_transcript1377_f2p0_4440	protein jagged-1 [Larimichthys crocea])	0.2	-2.3238	1.55766e-06	1.99839e-05	down	1.61667	0.216667
transcript_HQ_AG_Trans_transcript185_f2p0_6197	R2DM Retrovirus-related Pol polyprotein from type II retrotransposable element [Takifugu flavidus])	0.151	-2.72385	1.56253e-06	2.00351e-05	down	5.93333	0.61
transcript_HQ_AG_Trans_transcript9856_f10p0_2471	Acetyl-coenzyme A synthetase 2-like, mitochondrial [Larimichthys crocea])	5.332	2.41461	1.56582e-06	2.00607e-05	up	1.65333	5.82
transcript_HQ_AG_Trans_transcript17701_f6p0_1631	ribosomal oxygenase 2 [Larimichthys crocea])	8.202	3.03606	1.56629e-06	2.00607e-05	up	0.876667	4.82667
transcript_HQ_AG_Trans_transcript11173_f5p0_2272	testican-3 isoform X3 [Larimichthys crocea])	0.103	-3.27992	1.5802e-06	2.02244e-05	down	3.3	0.226667
transcript_HQ_AG_Trans_transcript6603_f12p0_2867	ataxin-3 isoform X1 [Larimichthys crocea])	0.319	-1.65019	1.58157e-06	2.02244e-05	down	2.15333	0.45
transcript_HQ_AG_Trans_transcript15079_f16p0_1860	GDP-Man:Man(3)GlcNAc(2)-PP-Dol alpha-1,2-mannosyltransferase [Larimichthys crocea])	0.212	-2.23536	1.58174e-06	2.02244e-05	down	4.11333	0.59
transcript_HQ_AG_Trans_transcript26906_f104p0_415	Carboxylesterase notum2, partial [Larimichthys crocea])	2.98	1.57538	1.58953e-06	2.03125e-05	up	791.043	1303.99
transcript_HQ_AG_Trans_transcript8240_f2p0_2683	protein arginine N-methyltransferase 7 [Larimichthys crocea])	5.566	2.47668	1.59951e-06	2.04286e-05	up	0.516667	1.94333
transcript_HQ_AG_Trans_transcript4213_f6p0_3348	Inhibitor of apoptosis protein [Collichthys lucidus])	0.002	-8.74543	1.60744e-06	2.05106e-05	down	0.713333	0
transcript_HQ_AG_Trans_transcript16923_f2p0_1664	aladin isoform X1 [Larimichthys crocea])	5.097	2.34967	1.60774e-06	2.05106e-05	up	0.976667	3.25333
transcript_HQ_AG_Trans_transcript27319_f2p0_430		96.988	6.59973	1.60926e-06	2.05185e-05	up	0.276667	16.6367
transcript_HQ_AG_Trans_transcript19453_f2p0_1428	heat shock 70 kDa protein 4 [Larimichthys crocea])	6.337	2.66387	1.62763e-06	2.07411e-05	up	0.493333	2.03667
transcript_HQ_AG_Trans_transcript28000_f3p0_332	60S ribosomal protein L22-like isoform X2 [Monopterus albus])	11.074	3.46905	1.63137e-06	2.07771e-05	up	33.3733	178.753
transcript_HQ_AG_Trans_transcript26453_f24p0_496	uncharacterized protein LOC115594365 isoform X1 [Sparus aurata])	0.205	-2.28977	1.63415e-06	2.08009e-05	down	301.877	35.7367
transcript_HQ_AG_Trans_transcript14673_f7p0_1925	epoxide hydrolase 1 [Larimichthys crocea])	0.068	-3.8745	1.63839e-06	2.08431e-05	down	36.1633	1.67667
transcript_HQ_AG_Trans_transcript27864_f2p0_346		9.869	3.30291	1.63995e-06	2.08514e-05	up	5.88667	31.0067
transcript_HQ_AG_Trans_transcript2273_f10p0_3904	Protein FAM49B [Collichthys lucidus])	0.155	-2.69138	1.6446e-06	2.08987e-05	down	1.34333	0.136667
transcript_HQ_AG_Trans_transcript7418_f8p0_2783	Complement factor B [Larimichthys crocea])	0.002	-9.25841	1.64648e-06	2.09022e-05	down	62.2833	0.0733333
transcript_HQ_AG_Trans_transcript28361_f3p0_233	hypothetical protein F7725_018388, partial [Dissostichus mawsoni])	171.741	7.42409	1.64671e-06	2.09022e-05	up	0	17.0433
transcript_HQ_AG_Trans_transcript15862_f9p0_1769	protein-L-isoaspartate(D-aspartate) O-methyltransferase isoform X1 [Larimichthys crocea])	5.241	2.38972	1.64992e-06	2.09274e-05	up	2.96667	9.98
transcript_HQ_AG_Trans_transcript25802_f2p0_644	immediate early response gene 2 protein-like [Seriola dumerili])	6.468	2.69343	1.65054e-06	2.09274e-05	up	0.793333	3.19333
transcript_HQ_AG_Trans_transcript13016_f3p0_2114	cytochrome P450 2G1 [Larimichthys crocea])	0.003	-8.46334	1.65395e-06	2.0959e-05	down	0.936667	0
transcript_HQ_AG_Trans_transcript4642_f2p0_3260	putative palmitoyltransferase ZDHHC12 [Larimichthys crocea])	0.151	-2.73165	1.65549e-06	2.09667e-05	down	3.34667	0.33
transcript_HQ_AG_Trans_transcript13632_f2p0_2035	Acyl-CoA-binding domain-containing protein 5A [Larimichthys crocea])	0.118	-3.07844	1.67631e-06	2.12187e-05	down	14.6167	1.17
transcript_HQ_AG_Trans_transcript22628_f4p0_1052	aquaporin-8 [Larimichthys crocea])	0.133	-2.91302	1.68319e-06	2.12939e-05	down	9.83667	0.863333
transcript_HQ_AG_Trans_transcript20132_f2p0_1352	beta-2-glycoprotein 1 [Larimichthys crocea])	0.06	-4.05612	1.68452e-06	2.12988e-05	down	452.64	18.6267
transcript_HQ_AG_Trans_transcript7317_f2p0_2811	retinol dehydrogenase 10-A [Epinephelus lanceolatus])	0.07	-3.82906	1.69142e-06	2.13741e-05	down	0.406667	0.02
transcript_HQ_AG_Trans_transcript1715_f3p0_4256	symplekin [Larimichthys crocea])	3.405	1.76773	1.70523e-06	2.15367e-05	up	1.15667	2.65
transcript_HQ_AG_Trans_transcript8913_f2p0_2580	pyruvate dehydrogenase (acetyl-transferring) kinase isozyme 1, mitochondrial [Larimichthys crocea])	0.097	-3.36349	1.7084e-06	2.15647e-05	down	1.31	0.0833333
transcript_HQ_AG_Trans_transcript19128_f13p0_1436	Actin-related protein 2/3 complex subunit 1A SOP2-like protein [Collichthys lucidus])	2.939	1.55551	1.71044e-06	2.15785e-05	up	1.94667	3.75333
transcript_HQ_AG_Trans_transcript24637_f3p0_800	fetuin-B-like [Seriola dumerili])	5.361	2.42255	1.72834e-06	2.17922e-05	up	25.8233	89.0067
transcript_HQ_AG_Trans_transcript6089_f2p0_3011	Epoxide hydrolase 1 [Collichthys lucidus])	0.112	-3.16039	1.73109e-06	2.18149e-05	down	10.9433	0.786667
transcript_HQ_AG_Trans_transcript1289_f2p0_4508	Intraflagellar transport protein 57-like protein [Larimichthys crocea])	0.315	-1.66693	1.73639e-06	2.18587e-05	down	0.99	0.21
transcript_HQ_AG_Trans_transcript1561_f17p0_4335	acyl-Coenzyme A oxidase 1, partial [Sciaenops ocellatus])	0.166	-2.58954	1.73719e-06	2.18587e-05	down	25.4867	2.86667
transcript_HQ_AG_Trans_transcript9173_f4p0_2535	Zinc finger and BTB domain-containing protein 20 [Larimichthys crocea])	0.006	-7.29776	1.73746e-06	2.18587e-05	down	0.353333	0
transcript_HQ_AG_Trans_transcript20526_f8p0_1303	Alpha-2-HS-glycoprotein [Larimichthys crocea])	0.199	-2.33098	1.741e-06	2.18827e-05	down	154.14	19.7733
transcript_HQ_AG_Trans_transcript20159_f3p0_1337	tetratricopeptide repeat protein 1 [Seriola dumerili])	3.92	1.97076	1.74129e-06	2.18827e-05	up	3.26667	8.27667
transcript_HQ_AG_Trans_transcript23472_f4p0_946	complement C3-like [Larimichthys crocea])	8.068	3.01224	1.76576e-06	2.21779e-05	up	12.6533	63.39
transcript_HQ_AG_Trans_transcript11684_f2p0_2243	eukaryotic translation initiation factor 5 [Larimichthys crocea])	35.878	5.16502	1.76951e-06	2.22128e-05	up	0.16	3.63667
transcript_HQ_AG_Trans_transcript4765_f5p0_3252	serine/threonine-protein kinase Sgk1 isoform X1 [Larimichthys crocea])	66.296	6.05085	1.77607e-06	2.22827e-05	up	0.0333333	1.37
transcript_HQ_AG_Trans_transcript27741_f2p0_367		6.001	2.58512	1.79281e-06	2.24804e-05	up	35.9067	111.397
transcript_HQ_AG_Trans_transcript292_f2p0_5742	protein NLRC3-like isoform X1 [Larimichthys crocea])	0.157	-2.66818	1.80096e-06	2.25641e-05	down	2.32667	0.243333
transcript_HQ_AG_Trans_transcript508_f4p0_5310	MAP7 domain-containing protein 2 [Larimichthys crocea])	5.79	2.53367	1.80147e-06	2.25641e-05	up	0.346667	1.36333
transcript_HQ_AG_Trans_transcript16443_f3p0_1730	transmembrane protein 238 [Larimichthys crocea])	0.196	-2.34798	1.8057e-06	2.26021e-05	down	11.4433	1.44
transcript_HQ_AG_Trans_transcript1705_f2p0_4234	insulin-like growth factor-binding protein 5 [Larimichthys crocea])	0.131	-2.93063	1.80649e-06	2.26021e-05	down	6.71667	0.603333
transcript_HQ_AG_Trans_transcript5678_f2p0_3068	Sushi domain-containing protein 2 [Larimichthys crocea])	0.184	-2.4436	1.81614e-06	2.27102e-05	down	5.96	0.743333
transcript_HQ_AG_Trans_transcript581_f2p0_5260	ectonucleoside triphosphate diphosphohydrolase 7 [Larimichthys crocea])	2.66	1.41149	1.81978e-06	2.27433e-05	up	1.06667	1.91
transcript_HQ_AG_Trans_transcript2450_f2p0_3910	phospholipase ABHD3 [Larimichthys crocea])	0.034	-4.87876	1.82106e-06	2.27468e-05	down	0.363333	0.01
transcript_HQ_AG_Trans_transcript6419_f5p0_2863	pyruvate dehydrogenase (acetyl-transferring) kinase isozyme 2, mitochondrial [Larimichthys crocea])	0.026	-5.26028	1.8273e-06	2.28122e-05	down	5.40667	0.0933333
transcript_HQ_AG_Trans_transcript725_f2p0_4995	StAR-related lipid transfer protein 5 START domain-containing protein 5 [Collichthys lucidus])	3.881	1.95648	1.84122e-06	2.29733e-05	up	1.27667	3.31667
transcript_HQ_AG_Trans_transcript28196_f4p0_283	40S ribosomal protein S5 [Ictalurus punctatus])	15.351	3.94025	1.85299e-06	2.31075e-05	up	110.997	805.363
transcript_HQ_AG_Trans_transcript6789_f2p0_2895	Transformer-2 protein-like protein beta [Larimichthys crocea])	2.869	1.52043	1.85488e-06	2.31183e-05	up	1.82	3.46667
transcript_HQ_AG_Trans_transcript6642_f2p0_2905	bifunctional apoptosis regulator [Larimichthys crocea])	0.003	-8.44408	1.86551e-06	2.32381e-05	down	0.663333	0
transcript_HQ_AG_Trans_transcript10999_f3p0_2307	Centrosomal protein of 41 kDa [Larimichthys crocea])	4.966	2.31195	1.87191e-06	2.3305e-05	up	0.43	1.39333
transcript_HQ_AG_Trans_transcript18913_f2p0_1487	transmembrane protein 220 [Larimichthys crocea])	0.182	-2.45485	1.87869e-06	2.33766e-05	down	6.51333	0.766667
transcript_HQ_AG_Trans_transcript5222_f2p0_3163	lysosome membrane protein 2 isoform X1 [Larimichthys crocea])	0.077	-3.69341	1.89158e-06	2.35167e-05	down	5.89333	0.313333
transcript_HQ_AG_Trans_transcript5481_f2p0_3105	thymidine phosphorylase [Larimichthys crocea])	0.012	-6.37908	1.89202e-06	2.35167e-05	down	0.82	0.00666667
transcript_HQ_AG_Trans_transcript18703_f2p0_1513	structural maintenance of chromosomes protein 1A [Tachysurus fulvidraco])	3.774	1.91608	1.8968e-06	2.35632e-05	up	1.73667	4.30333
transcript_HQ_AG_Trans_transcript27393_f2p0_433		20.478	4.35602	1.89864e-06	2.35732e-05	up	1.37333	15.7067
transcript_HQ_AG_Trans_transcript1518_f2p0_4396	Alpha-mannosidase 2 [Larimichthys crocea])	0.284	-1.8164	1.90745e-06	2.36647e-05	down	6.05333	1.16
transcript_HQ_AG_Trans_transcript931_f2p0_4826	starch-binding domain-containing protein 1 [Larimichthys crocea])	0.136	-2.87748	1.90809e-06	2.36647e-05	down	9.31667	0.88
transcript_HQ_AG_Trans_transcript20516_f2p0_1308	retinol dehydrogenase 11 isoform X1 [Larimichthys crocea])	0.158	-2.66359	1.91558e-06	2.37446e-05	down	7.81333	0.82
transcript_HQ_AG_Trans_transcript18416_f13p0_1552	Actin alpha cardiac muscle 1 [Scophthalmus maximus])	0.004	-7.85571	1.9175e-06	2.37555e-05	down	0.93	0
transcript_HQ_AG_Trans_transcript27878_f2p0_347		8.814	3.13979	1.92203e-06	2.37986e-05	up	3.57333	16.1667
transcript_HQ_AG_Trans_transcript3571_f5p0_3529	NAD kinase isoform X1 [Larimichthys crocea])	0.026	-5.24278	1.93269e-06	2.39176e-05	down	1.79667	0.03
transcript_HQ_AG_Trans_transcript25687_f2p0_659	DNA-directed RNA polymerases I, II, and III subunit RPABC4 [Cottoperca gobio])	6.944	2.79578	1.94779e-06	2.40913e-05	up	0.993333	4.30667
transcript_HQ_AG_Trans_transcript22924_f3p0_1022	Sperm-associated antigen 8 [Collichthys lucidus])	0.006	-7.31305	1.97387e-06	2.44006e-05	down	1.06667	0
transcript_HQ_AG_Trans_transcript3739_f16p0_3470	rap guanine nucleotide exchange factor 1-like [Larimichthys crocea])	0.005	-7.534	1.98235e-06	2.44921e-05	down	0.29	0
transcript_HQ_AG_Trans_transcript12259_f19p0_2171	Zinc finger protein 622 [Larimichthys crocea])	5.63	2.49326	2.01014e-06	2.48219e-05	up	1.34333	5.05
transcript_HQ_AG_Trans_transcript11659_f4p0_2235	ubiquitin carboxyl-terminal hydrolase 2 [Larimichthys crocea])	6.519	2.70466	2.01265e-06	2.48395e-05	up	1.06333	4.53667
transcript_HQ_AG_Trans_transcript12521_f5p0_2145	interferon regulatory factor 2-binding protein 2-B [Larimichthys crocea])	150.041	7.22921	2.01457e-06	2.48497e-05	up	0.02	2.02667
transcript_HQ_AG_Trans_transcript14511_f2p0_1940	hypothetical protein D5F01_LYC22658 [Larimichthys crocea])	0.052	-4.27065	2.01959e-06	2.48981e-05	down	1.07333	0.0366667
transcript_HQ_AG_Trans_transcript15122_f3p0_1891	cysteine sulfinic acid decarboxylase [Larimichthys crocea])	0.007	-7.15585	2.02758e-06	2.4983e-05	down	3.32	0.0133333
transcript_HQ_AG_Trans_transcript2469_f2p0_3976	NADH dehydrogenase subunit 5 [Aplodinotus grunniens])	5.425	2.43963	2.04408e-06	2.51726e-05	up	0.596667	2.12
transcript_HQ_AG_Trans_transcript22422_f4p0_1091	autophagy-related protein 101 isoform X1 [Mastacembelus armatus])	2.856	1.51383	2.05911e-06	2.5344e-05	up	8.94333	16.66
transcript_HQ_AG_Trans_transcript20201_f11p0_1342	60S ribosomal protein L7-like 1 [Collichthys lucidus])	4.29	2.10093	2.06917e-06	2.5454e-05	up	7.23667	20.3133
transcript_HQ_AG_Trans_transcript20619_f7p0_1272	charged multivesicular body protein 2b [Anarrhichthys ocellatus])	0.005	-7.53281	2.08407e-06	2.56235e-05	down	0.916667	0
transcript_HQ_AG_Trans_transcript20452_f13p0_1303	golgin subfamily A member 7-like isoform X1 [Sphaeramia orbicularis])	0.219	-2.18933	2.08617e-06	2.56354e-05	down	2.33667	0.34
transcript_HQ_AG_Trans_transcript18893_f2p0_1454	trafficking protein particle complex subunit 5 [Larimichthys crocea])	0.026	-5.28583	2.0934e-06	2.5701e-05	down	1.47333	0.0233333
transcript_HQ_AG_Trans_transcript22530_f2p0_1073		9.399	3.2325	2.09414e-06	2.5701e-05	up	2.52	15.0167
transcript_HQ_AG_Trans_transcript7207_f2p0_2842	CLK4-associating serine/arginine rich protein isoform X2 [Seriola lalandi dorsalis])	0.029	-5.1226	2.0949e-06	2.5701e-05	down	0.743333	0.0133333
transcript_HQ_AG_Trans_transcript16731_f4p0_1711	Solute carrier family 35 member B1 [Collichthys lucidus])	11.23	3.48926	2.10402e-06	2.5799e-05	up	1.30333	9.75
transcript_HQ_AG_Trans_transcript10656_f15p0_2351	E3 ubiquitin-protein ligase DTX3L [Larimichthys crocea])	0.17	-2.55953	2.12576e-06	2.60515e-05	down	5.01667	0.553333
transcript_HQ_AG_Trans_transcript1380_f2p0_4431	zinc finger protein basonuclin-1 [Larimichthys crocea])	0.028	-5.18033	2.13133e-06	2.61057e-05	down	0.24	0.00333333
transcript_HQ_AG_Trans_transcript25386_f2p0_703		4.602	2.20229	2.15305e-06	2.63574e-05	up	1.50333	4.29333
transcript_HQ_AG_Trans_transcript10687_f31p0_2319	Eukaryotic translation initiation factor 2 subunit 2 [Larimichthys crocea])	120.081	6.90787	2.17187e-06	2.65736e-05	up	0.0966667	6.91667
transcript_HQ_AG_Trans_transcript26333_f2p0_569	anaphase-promoting complex subunit 13 isoform X1 [Monopterus albus])	4.045	2.01621	2.17609e-06	2.66108e-05	up	2.60333	6.34
transcript_HQ_AG_Trans_transcript13150_f5p0_2127	alanine--glyoxylate aminotransferase 2, mitochondrial [Larimichthys crocea])	0.058	-4.10581	2.20573e-06	2.69588e-05	down	1.49	0.0566667
transcript_HQ_AG_Trans_transcript12155_f4p0_2188	complement factor H [Larimichthys crocea])	0.146	-2.77642	2.20947e-06	2.69899e-05	down	48.0233	4.77667
transcript_HQ_AG_Trans_transcript21876_f2p0_1158	Polyadenylate-binding protein 1 [Larimichthys crocea])	3.481	1.79936	2.22923e-06	2.72168e-05	up	10.1533	22.87
transcript_HQ_AG_Trans_transcript26557_f8p0_522	ubiquinol-cytochrome-c reductase complex assembly factor 3 [Larimichthys crocea])	3.292	1.71888	2.23624e-06	2.72877e-05	up	15.1	29.1433
transcript_HQ_AG_Trans_transcript4013_f16p0_3402	thioredoxin-related transmembrane protein 1 [Larimichthys crocea])	3.097	1.63066	2.25432e-06	2.74767e-05	up	0.843333	1.76
transcript_HQ_AG_Trans_transcript23266_f2p0_975		4.515	2.17468	2.25532e-06	2.74767e-05	up	3.93667	11.4567
transcript_HQ_AG_Trans_transcript27694_f6p0_381	40S ribosomal protein S11, partial [Sander vitreus])	7.652	2.93581	2.25536e-06	2.74767e-05	up	14.0867	56.4133
transcript_HQ_AG_Trans_transcript6319_f2p0_2962	DNA-directed primase/polymerase protein [Larimichthys crocea])	0.294	-1.76799	2.2774e-06	2.77303e-05	down	1.95333	0.383333
transcript_HQ_AG_Trans_transcript10379_f12p0_2198	leupaxin [Larimichthys crocea])	0.085	-3.54999	2.28552e-06	2.78143e-05	down	0.873333	0.0466667
transcript_HQ_AG_Trans_transcript15013_f2p0_1897	catalase [Totoaba macdonaldi])	0.118	-3.0844	2.28804e-06	2.78301e-05	down	116.907	9.13
transcript_HQ_AG_Trans_transcript27147_f2p0_456		11.735	3.55272	2.30301e-06	2.79972e-05	up	3.98	25.8667
transcript_HQ_AG_Trans_transcript20297_f3p0_1330	haloacid dehalogenase-like hydrolase domain-containing protein 3 isoform X1 [Larimichthys crocea])	0.253	-1.98457	2.30507e-06	2.80072e-05	down	2.71	0.44
transcript_HQ_AG_Trans_transcript8152_f7p0_2676	cullin-3 isoform X1 [Larimichthys crocea])	0.213	-2.23425	2.31466e-06	2.81087e-05	down	2.87667	0.41
transcript_HQ_AG_Trans_transcript6654_f4p0_2917	XK-related protein 8 [Collichthys lucidus])	0.203	-2.3036	2.31947e-06	2.81521e-05	down	2.72667	0.36
transcript_HQ_AG_Trans_transcript13416_f2p0_2086	coiled-coil domain-containing protein 84 [Larimichthys crocea])	6.148	2.62023	2.32301e-06	2.818e-05	up	1.22333	4.87333
transcript_HQ_AG_Trans_transcript19801_f5p0_1391	Aprataxin [Larimichthys crocea])	0.261	-1.93982	2.32491e-06	2.8188e-05	down	6.32667	1.08333
transcript_HQ_AG_Trans_transcript24931_f2p0_765	DNA damage-inducible transcript 4 protein [Sparus aurata])	15.166	3.92275	2.32857e-06	2.82173e-05	up	1.15	10.88
transcript_HQ_AG_Trans_transcript19819_f2p0_1392	hypothetical protein PFLUV_G00145270 [Perca fluviatilis])	19.768	4.3051	2.35469e-06	2.85187e-05	up	0.08	1.01333
transcript_HQ_AG_Trans_transcript11323_f4p0_2283	STE20-related kinase adapter protein alpha [Larimichthys crocea])	4.409	2.14031	2.35675e-06	2.85252e-05	up	1.37333	3.99667
transcript_HQ_AG_Trans_transcript566_f2p0_5206	WD repeat and SOCS box-containing protein 1 isoform X1 [Larimichthys crocea])	0.023	-5.42067	2.35774e-06	2.85252e-05	down	0.746667	0.01
transcript_HQ_AG_Trans_transcript12207_f3p0_2193	Serine incorporator 1 [Collichthys lucidus])	0.305	-1.71519	2.36396e-06	2.85724e-05	down	10.87	2.18
transcript_HQ_AG_Trans_transcript6991_f2p0_2883	carboxypeptidase Z isoform X1 [Larimichthys crocea])	0.016	-5.95298	2.36416e-06	2.85724e-05	down	0.64	0.00666667
transcript_HQ_AG_Trans_transcript3150_f4p0_3643	USP6 N-terminal-like protein isoform X3 [Larimichthys crocea])	0.158	-2.65854	2.38795e-06	2.88328e-05	down	0.693333	0.0733333
transcript_HQ_AG_Trans_transcript14873_f3p0_1899	SPARC-related modular calcium-binding protein 2 isoform X4 [Larimichthys crocea])	0.06	-4.06364	2.38824e-06	2.88328e-05	down	1.14667	0.0466667
transcript_HQ_AG_Trans_transcript7323_f7p0_2818	cell division control protein 42 homolog isoform X1 [Oryzias latipes])	48.463	5.59881	2.40758e-06	2.90506e-05	up	0.0366667	1.16667
transcript_HQ_AG_Trans_transcript2533_f5p0_3877	transcription termination factor 2 isoform X3 [Larimichthys crocea])	4.337	2.11654	2.40933e-06	2.90506e-05	up	0.193333	0.553333
transcript_HQ_AG_Trans_transcript20461_f3p0_1309	ATP-dependent Clp protease proteolytic subunit, mitochondrial [Larimichthys crocea])	0.007	-7.21889	2.41012e-06	2.90506e-05	down	0.716667	0
transcript_HQ_AG_Trans_transcript15937_f12p0_1687	Cyclin-dependent kinase 9 [Larimichthys crocea])	2.638	1.39937	2.41574e-06	2.91029e-05	up	2.26	3.91333
transcript_HQ_AG_Trans_transcript14482_f21p0_1859	Quinone oxidoreductase [Collichthys lucidus])	0.241	-2.05167	2.43091e-06	2.92701e-05	down	8.48	1.32333
transcript_HQ_AG_Trans_transcript27736_f14p0_342	60S ribosomal protein L14 [Collichthys lucidus])	116.044	6.85853	2.43713e-06	2.93294e-05	up	4.99667	299.767
transcript_HQ_AG_Trans_transcript27778_f2p0_375	phospholipase A2, minor isoenzyme-like [Larimichthys crocea])	0.008	-7.05255	2.44765e-06	2.94405e-05	down	5.64667	0
transcript_HQ_AG_Trans_transcript25773_f5p0_742	3-ketoacyl-CoA thiolase, mitochondrial [Collichthys lucidus])	51.282	5.68038	2.4652e-06	2.96359e-05	up	0.766667	25.2633
transcript_HQ_AG_Trans_transcript28514_f2p0_177	40S ribosomal protein S17 isoform X1 [Anabas testudineus])	68.719	6.10264	2.48113e-06	2.98116e-05	up	6.88	191.53
transcript_HQ_AG_Trans_transcript1151_f2p0_4654	acetyl-CoA carboxylase 1 [Larimichthys crocea])	0.018	-5.8027	2.51108e-06	3.01555e-05	down	101.207	1.19333
transcript_HQ_AG_Trans_transcript28189_f9p0_283	Carboxylesterase notum2, partial [Larimichthys crocea])	6.101	2.60916	2.51685e-06	3.02089e-05	up	359.703	1015.26
transcript_HQ_AG_Trans_transcript11318_f11p0_2278	adenosine kinase isoform X2 [Larimichthys crocea])	0.092	-3.44584	2.52239e-06	3.02594e-05	down	23.82	1.46667
transcript_HQ_AG_Trans_transcript15686_f6p0_1817	selenoprotein P [Larimichthys crocea])	0.074	-3.7654	2.52532e-06	3.02786e-05	down	42.2667	2.12333
transcript_HQ_AG_Trans_transcript10848_f10p0_2304	hypothetical protein fugu_008159 [Takifugu bimaculatus])	0.026	-5.27028	2.54761e-06	3.05297e-05	down	0.666667	0.01
transcript_HQ_AG_Trans_transcript28218_f8p0_280	Chymotrypsin-like elastase family member 2A, partial [Dicentrarchus labrax])	0.008	-6.97655	2.5528e-06	3.05732e-05	down	433.223	1.71
transcript_HQ_AG_Trans_transcript25391_f4p0_691	peroxiredoxin-1 [Larimichthys crocea])	8.269	3.04775	2.55394e-06	3.05732e-05	up	18.67	94.1367
transcript_HQ_AG_Trans_transcript26365_f8p0_571	hypothetical protein PFLUV_G00199550 [Perca fluviatilis])	0.005	-7.78908	2.57313e-06	3.07868e-05	down	3.69	0
transcript_HQ_AG_Trans_transcript17414_f6p0_1614	Coenzyme Q-binding protein COQ10 -like protein, mitochondrial [Collichthys lucidus])	6.984	2.80398	2.58525e-06	3.09144e-05	up	3.60667	16.8333
transcript_HQ_AG_Trans_transcript6996_f24p0_2800	peptidyl-prolyl cis-trans isomerase FKBP4 [Larimichthys crocea])	0.022	-5.52358	2.58652e-06	3.09144e-05	down	1.63333	0.0266667
transcript_HQ_AG_Trans_transcript20409_f72p0_1283	hypothetical protein PFLUV_G00071990 [Perca fluviatilis])	15.495	3.95373	2.59371e-06	3.0984e-05	up	5.58667	56.6233
transcript_HQ_AG_Trans_transcript16905_f2p0_1701	phosphatidylethanolamine N-methyltransferase [Larimichthys crocea])	0.327	-1.6117	2.60081e-06	3.10452e-05	down	14.8767	3.24
transcript_HQ_AG_Trans_transcript25445_f13p0_688		0.161	-2.63868	2.60156e-06	3.10452e-05	down	43.06	4.40333
transcript_HQ_AG_Trans_transcript2973_f3p0_3694	signal peptide peptidase-like 2B isoform X1 [Larimichthys crocea])	3.165	1.66205	2.60332e-06	3.10459e-05	up	0.966667	2.05333
transcript_HQ_AG_Trans_transcript4463_f2p0_3327	thromboxane A2 receptor [Larimichthys crocea])	0.241	-2.05585	2.60435e-06	3.10459e-05	down	2.15	0.35
transcript_HQ_AG_Trans_transcript23888_f3p0_903	cytochrome c [Larimichthys crocea])	32.948	5.04212	2.61692e-06	3.11794e-05	up	0.196667	4.23333
transcript_HQ_AG_Trans_transcript1571_f3p0_4337	hepatic leukemia factor [Larimichthys crocea])	0.174	-2.52324	2.61927e-06	3.1191e-05	down	5.27333	0.606667
transcript_HQ_AG_Trans_transcript4748_f3p0_3258	alpha-mannosidase 2C1 [Larimichthys crocea])	0.107	-3.22688	2.62303e-06	3.12194e-05	down	2.03667	0.14
transcript_HQ_AG_Trans_transcript9884_f3p0_2462	sodium/potassium/calcium exchanger 3 [Larimichthys crocea])	0.005	-7.65979	2.62741e-06	3.12552e-05	down	0.456667	0
transcript_HQ_AG_Trans_transcript21164_f3p0_1234	complement factor H [Larimichthys crocea])	0.161	-2.63252	2.63087e-06	3.128e-05	down	83.8267	9.02333
transcript_HQ_AG_Trans_transcript25455_f2p0_614		41.012	5.35798	2.63744e-06	3.13416e-05	up	0.223333	5.46667
transcript_HQ_AG_Trans_transcript6388_f8p0_2947	chromatin target of PRMT1 protein [Larimichthys crocea])	3.858	1.94786	2.65844e-06	3.15747e-05	up	1.02	2.61667
transcript_HQ_AG_Trans_transcript27819_f2p0_342		7.318	2.87137	2.66537e-06	3.16405e-05	up	8.59667	32.4333
transcript_HQ_AG_Trans_transcript19320_f3p0_1450	Transmembrane 4 L6 family member 4 [Collichthys lucidus])	0.158	-2.65778	2.66729e-06	3.16467e-05	down	4.06	0.426667
transcript_HQ_AG_Trans_transcript7861_f2p0_2721	programmed cell death protein 4 [Larimichthys crocea])	0.135	-2.89023	2.67261e-06	3.16933e-05	down	1.82333	0.166667
transcript_HQ_AG_Trans_transcript10727_f9p0_2336	bromodomain-containing protein 9 [Larimichthys crocea])	3.616	1.85423	2.67503e-06	3.17054e-05	up	2.21333	5.24667
transcript_HQ_AG_Trans_transcript20764_f14p0_1277	dehydrogenase/reductase SDR family member 4 [Larimichthys crocea])	0.39	-1.35717	2.67719e-06	3.17146e-05	down	20.6433	5.24333
transcript_HQ_AG_Trans_transcript16604_f16p0_1707	heterogeneous nuclear ribonucleoprotein A3 [Larimichthys crocea])	0.249	-2.00344	2.69009e-06	3.18508e-05	down	7.06667	1.14
transcript_HQ_AG_Trans_transcript1370_f20p0_4443	splicing factor 3B subunit 1 isoform X1 [Sparus aurata])	0.4	-1.32269	2.69248e-06	3.18624e-05	down	4.74	1.27333
transcript_HQ_AG_Trans_transcript9771_f3p0_2456	mRNA-capping enzyme [Larimichthys crocea])	4.707	2.23482	2.70135e-06	3.19508e-05	up	0.86	2.72
transcript_HQ_AG_Trans_transcript27793_f2p0_382	Chymotrypsin B [Collichthys lucidus])	0.032	-4.94753	2.70549e-06	3.19831e-05	down	188.293	3.40333
transcript_HQ_AG_Trans_transcript14282_f2p0_1980	Tripartite motif-containing protein 35 [Larimichthys crocea])	3.726	1.89745	2.71368e-06	3.20632e-05	up	1.12333	2.73
transcript_HQ_AG_Trans_transcript11089_f11p0_2291	Antigen WC1.1 [Collichthys lucidus])	2.894	1.53331	2.73869e-06	3.23419e-05	up	2.05333	3.96667
transcript_HQ_AG_Trans_transcript20683_f2p0_1279	60S ribosomal protein L18a [Collichthys lucidus])	14.16	3.82372	2.75229e-06	3.24856e-05	up	0.123333	1.13
transcript_HQ_AG_Trans_transcript14609_f17p0_1922	Voltage-dependent anion-selective channel protein 2 [Larimichthys crocea])	0.188	-2.40943	2.75791e-06	3.2535e-05	down	4.23667	0.516667
transcript_HQ_AG_Trans_transcript12837_f5p0_2119	polyadenylate-binding protein 1 [Larimichthys crocea])	0.004	-7.99849	2.76056e-06	3.25494e-05	down	17.1867	0.05
transcript_HQ_AG_Trans_transcript21689_f3p0_1173	medium-chain specific acyl-CoA dehydrogenase, mitochondrial [Etheostoma spectabile])	2.918	1.54509	2.79051e-06	3.28855e-05	up	16.5833	31.1733
transcript_HQ_AG_Trans_transcript24116_f192p0_811	hypothetical protein D9C73_002158 [Collichthys lucidus])	0.247	-2.01735	2.80572e-06	3.30476e-05	down	534.747	84.9333
transcript_HQ_AG_Trans_transcript26707_f227p0_384	40S ribosomal protein S25 [Oreochromis niloticus])	4.072	2.02571	2.85749e-06	3.36399e-05	up	952.337	2084.18
transcript_HQ_AG_Trans_transcript9774_f2p0_2468	sodium/potassium-transporting ATPase subunit alpha-1 [Larimichthys crocea])	0.217	-2.20665	2.88177e-06	3.3902e-05	down	19.13	2.74667
transcript_HQ_AG_Trans_transcript8383_f2p0_2658	Nuclear factor interleukin-3-regulated protein [Collichthys lucidus])	0.006	-7.48095	2.88274e-06	3.3902e-05	down	0.386667	0
transcript_HQ_AG_Trans_transcript26677_f2p0_528	Cyclic AMP-dependent transcription factor ATF-4 [Larimichthys crocea])	5.647	2.49756	2.89682e-06	3.405e-05	up	16.5733	54.0567
transcript_HQ_AG_Trans_transcript6245_f15p0_2920	cytokine receptor common subunit gamma [Larimichthys crocea])	0.037	-4.73725	2.90798e-06	3.41635e-05	down	0.946667	0.0266667
transcript_HQ_AG_Trans_transcript15176_f26p0_1761	GTPase IMAP family member 7-like [Larimichthys crocea])	0.066	-3.92656	2.91935e-06	3.42793e-05	down	4.09667	0.166667
transcript_HQ_AG_Trans_transcript14758_f2p0_1879		47.125	5.55841	2.93823e-06	3.44832e-05	up	1	30
transcript_HQ_AG_Trans_transcript8692_f23p0_2585	Transmembrane protein 269 [Larimichthys crocea])	0.018	-5.7694	2.94052e-06	3.44923e-05	down	3.37	0.04
transcript_HQ_AG_Trans_transcript28292_f2p0_254		34.084	5.09102	2.94559e-06	3.45339e-05	up	1.15667	18.47
transcript_HQ_AG_Trans_transcript7764_f4p0_2743	putative RNA-binding protein 15 One-twenty two protein 1 RNA-binding motif protein 15 [Larimichthys crocea])	0.152	-2.71313	2.95776e-06	3.46587e-05	down	1.52333	0.156667
transcript_HQ_AG_Trans_transcript22138_f8p0_1024	barrier-to-autointegration factor [Larimichthys crocea])	0.01	-6.71446	2.97421e-06	3.48317e-05	down	10.1367	0.0633333
transcript_HQ_AG_Trans_transcript19098_f16p0_1458	4-hydroxyphenylpyruvate dioxygenase [Larimichthys crocea])	0	-11.4846	2.97559e-06	3.48317e-05	down	170.29	0.04
transcript_HQ_AG_Trans_transcript13558_f2p0_2043	glutamate--cysteine ligase regulatory subunit [Larimichthys crocea])	9.444	3.23943	2.99165e-06	3.50017e-05	up	0.773333	4.96333
transcript_HQ_AG_Trans_transcript9805_f9p0_2457	Mitochondrial sodium/calcium exchanger protein [Larimichthys crocea])	0.167	-2.58333	3.00228e-06	3.5108e-05	down	9.07667	1.00667
transcript_HQ_AG_Trans_transcript23806_f4p0_912	60S ribosomal protein L7a [Salarias fasciatus])	2.848	1.50993	3.03092e-06	3.54247e-05	up	12.2033	21.9967
transcript_HQ_AG_Trans_transcript7771_f11p0_2735	mitochondrial dicarboxylate carrier [Echeneis naucrates])	0.066	-3.9189	3.04356e-06	3.55541e-05	down	17.94	0.8
transcript_HQ_AG_Trans_transcript11878_f7p0_2202	hypothetical protein FQN60_015933 [Etheostoma spectabile])	3.428	1.77722	3.06094e-06	3.57387e-05	up	2.83667	6.47333
transcript_HQ_AG_Trans_transcript28471_f2p0_214		10.368	3.37411	3.06266e-06	3.57405e-05	up	5.81333	27.3233
transcript_HQ_AG_Trans_transcript10933_f2p0_2322	Inositol-3-phosphate synthase 1-A [Larimichthys crocea])	5.577	2.47941	3.08285e-06	3.59576e-05	up	0.76	2.73
transcript_HQ_AG_Trans_transcript3001_f2p0_3696	Anoctamin-10 Transmembrane protein 16K [Larimichthys crocea])	0.108	-3.21105	3.09737e-06	3.61085e-05	down	0.62	0.0466667
transcript_HQ_AG_Trans_transcript25365_f2p0_711	Dihydrolipoyl dehydrogenase, mitochondrial [Collichthys lucidus])	3.735	1.90116	3.10775e-06	3.62108e-05	up	16.0567	36.7567
transcript_HQ_AG_Trans_transcript13623_f9p0_1946	aspartyl aminopeptidase isoform X2 [Larimichthys crocea])	0.007	-7.23424	3.15666e-06	3.67619e-05	down	0.45	0
transcript_HQ_AG_Trans_transcript27069_f2p0_470		4.131	2.04649	3.19319e-06	3.71682e-05	up	7.8	18.39
transcript_HQ_AG_Trans_transcript25869_f56p0_537		41.021	5.3583	3.20792e-06	3.73206e-05	up	142.19	3337.85
transcript_HQ_AG_Trans_transcript4280_f6p0_3355	caveolae-associated protein 2 [Larimichthys crocea])	0.091	-3.46049	3.25624e-06	3.78634e-05	down	2.60333	0.153333
transcript_HQ_AG_Trans_transcript16284_f2p0_1757	BUD13-like protein [Larimichthys crocea])	2.789	1.47963	3.26119e-06	3.79016e-05	up	1.86333	3.41333
transcript_HQ_AG_Trans_transcript7270_f14p0_2768	Transferrin receptor protein 1 [Collichthys lucidus])	0.081	-3.62026	3.27689e-06	3.80624e-05	down	3.39	0.19
transcript_HQ_AG_Trans_transcript1070_f2p0_4687	plectin isoform X9 [Larimichthys crocea])	0.014	-6.20238	3.27838e-06	3.80624e-05	down	0.446667	0.00333333
transcript_HQ_AG_Trans_transcript20739_f2p0_1283	GTP-binding nuclear protein Ran isoform X1 [Larimichthys crocea])	22.775	4.5094	3.28471e-06	3.81164e-05	up	0.156667	2.31667
transcript_HQ_AG_Trans_transcript10259_f6p0_2417	E3 ubiquitin-protein ligase TRIM39-like [Oreochromis niloticus])	0.14	-2.83808	3.306e-06	3.83438e-05	down	1.92	0.18
transcript_HQ_AG_Trans_transcript22731_f3p0_1011	swi5-dependent recombination DNA repair protein 1 homolog isoform X1 [Larimichthys crocea])	5.181	2.37314	3.31426e-06	3.84201e-05	up	0.446667	1.51667
transcript_HQ_AG_Trans_transcript26882_f2p0_502	hypothetical protein D9C73_028470 [Collichthys lucidus])	127.653	6.99608	3.3535e-06	3.88487e-05	up	0.01	1.75333
transcript_HQ_AG_Trans_transcript6012_f6p0_3019	vacuolar protein sorting-associated protein 4A [Larimichthys crocea])	185.97	7.53892	3.35465e-06	3.88487e-05	up	0	0.25
transcript_HQ_AG_Trans_transcript1915_f3p0_4150	TOM1-like protein 2 isoform X1 [Larimichthys crocea])	2.684	1.42421	3.36717e-06	3.89723e-05	up	2.55333	4.56
transcript_HQ_AG_Trans_transcript568_f2p0_5210	hypothetical protein EPR50_G00028100 [Perca flavescens])	0.021	-5.5791	3.36876e-06	3.89723e-05	down	0.5	0.00666667
transcript_HQ_AG_Trans_transcript23054_f4p0_1002	FAS-associated death domain protein FAS-associating death domain-containing protein [Collichthys lucidus])	0.12	-3.06318	3.38782e-06	3.91729e-05	down	11.02	0.86
transcript_HQ_AG_Trans_transcript13217_f5p0_2055	smad nuclear-interacting protein 1 [Larimichthys crocea])	5.34	2.41677	3.39251e-06	3.92072e-05	up	1.54	5.47333
transcript_HQ_AG_Trans_transcript24140_f10p0_865	Ig mu chain C region membrane-bound form [Larimichthys crocea])	0.007	-7.11609	3.39537e-06	3.92173e-05	down	1.16333	0
transcript_HQ_AG_Trans_transcript11483_f22p0_2232	dipeptidyl peptidase 2 [Larimichthys crocea])	0.292	-1.77711	3.39684e-06	3.92173e-05	down	4.79	0.926667
transcript_HQ_AG_Trans_transcript4164_f8p0_3410	Zinc finger protein 4 Zinc finger [Collichthys lucidus])	5.762	2.52651	3.39883e-06	3.92204e-05	up	2.3	8.69333
transcript_HQ_AG_Trans_transcript12754_f2p0_2121	very long-chain acyl-CoA synthetase [Larimichthys crocea])	0.062	-4.01622	3.41498e-06	3.93867e-05	down	53.4333	2.26667
transcript_HQ_AG_Trans_transcript1510_f5p0_4365	Nuclear receptor ROR-beta [Collichthys lucidus])	0.007	-7.19073	3.42569e-06	3.94901e-05	down	0.18	0
transcript_HQ_AG_Trans_transcript17741_f2p0_1626		0.137	-2.86759	3.43494e-06	3.95768e-05	down	13.6733	1.24333
transcript_HQ_AG_Trans_transcript11233_f129p0_2197	carbonic anhydrase 4-like [Larimichthys crocea])	0.152	-2.71926	3.44329e-06	3.96528e-05	down	2.03333	0.213333
transcript_HQ_AG_Trans_transcript5017_f2p0_3204	dipeptidyl peptidase 9 isoform X1 [Larimichthys crocea])	4.463	2.15796	3.4467e-06	3.9672e-05	up	0.72	2.14333
transcript_HQ_AG_Trans_transcript15655_f5p0_1816	cell cycle checkpoint control protein RAD9A [Larimichthys crocea])	5.094	2.34882	3.46108e-06	3.98173e-05	up	0.6	2.00333
transcript_HQ_AG_Trans_transcript26727_f2p0_523	phospholipase A2, minor isoenzyme-like [Larimichthys crocea])	0.017	-5.91112	3.46934e-06	3.98922e-05	down	391.503	3.85
transcript_HQ_AG_Trans_transcript15425_f25p0_1819	hypothetical protein F2P81_013645 [Scophthalmus maximus])	0.005	-7.54303	3.49006e-06	4.01101e-05	down	0.616667	0
transcript_HQ_AG_Trans_transcript1454_f4p0_4394	CLOCK-interacting pacemaker CLOCK-interacting circadian protein [Larimichthys crocea])	0.138	-2.85801	3.50284e-06	4.02367e-05	down	4.73	0.423333
transcript_HQ_AG_Trans_transcript20704_f2p0_1294	Tetraspanin-14 [Larimichthys crocea])	158.101	7.30471	3.52354e-06	4.04539e-05	up	0	0.553333
transcript_HQ_AG_Trans_transcript11284_f8p0_2295	zinc finger protein 395 isoform X3 [Larimichthys crocea])	3.609	1.85171	3.5423e-06	4.06488e-05	up	1.26	3
transcript_HQ_AG_Trans_transcript16158_f28p0_1730	F-actin-capping protein subunit alpha-2 [Larimichthys crocea])	0.224	-2.15857	3.54923e-06	4.07078e-05	down	8.74	1.31
transcript_HQ_AG_Trans_transcript24997_f422p0_630	synaptotagmin-3-like isoform X1 [Amphiprion ocellaris])	0.011	-6.45676	3.56462e-06	4.08636e-05	down	4595.74	32.9833
transcript_HQ_AG_Trans_transcript6481_f4p0_2935	catalase [Totoaba macdonaldi])	0.146	-2.77479	3.56862e-06	4.08888e-05	down	28.2267	2.67667
transcript_HQ_AG_Trans_transcript28414_f2p0_222		13.657	3.77157	3.58753e-06	4.10848e-05	up	10.4767	59.2833
transcript_HQ_AG_Trans_transcript13674_f2p0_2047	Sestrin-1 [Collichthys lucidus])	5.389	2.42989	3.6035e-06	4.12469e-05	up	1.68333	5.88
transcript_HQ_AG_Trans_transcript24252_f4p0_853		7.512	2.90922	3.61672e-06	4.13774e-05	up	12.5333	60.12
transcript_HQ_AG_Trans_transcript26785_f22p0_433	elongation factor 1-beta [Acanthochromis polyacanthus])	9.522	3.25124	3.61976e-06	4.13914e-05	up	79.4533	419.29
transcript_HQ_AG_Trans_transcript7339_f2p0_2770	mucosa-associated lymphoid tissue lymphoma translocation protein 1 isoform X1 [Larimichthys crocea])	8.779	3.13407	3.63672e-06	4.15644e-05	up	0.713333	4.05
transcript_HQ_AG_Trans_transcript26165_f93p0_473	PREDICTED: 40S ribosomal protein S10 [Poecilia formosa])	3.616	1.85435	3.656e-06	4.17637e-05	up	501.49	1036.67
transcript_HQ_AG_Trans_transcript13318_f46p0_2053	properdin [Larimichthys crocea])	0.194	-2.3695	3.66535e-06	4.18494e-05	down	86.8533	11.3133
transcript_HQ_AG_Trans_transcript16670_f2p0_1722	diablo homolog, mitochondrial isoform X1 [Larimichthys crocea])	0.031	-5.01565	3.67299e-06	4.19156e-05	down	14.9633	0.306667
transcript_HQ_AG_Trans_transcript26359_f2p0_569	2-iminobutanoate/2-iminopropanoate deaminase [Larimichthys crocea])	0.169	-2.56575	3.67769e-06	4.19482e-05	down	50.13	5.24333
transcript_HQ_AG_Trans_transcript735_f2p0_4973	Vang-like protein 2 [Collichthys lucidus])	9.244	3.20848	3.67985e-06	4.19517e-05	up	0.0666667	0.41
transcript_HQ_AG_Trans_transcript2259_f3p0_3855	tripartite motif-containing protein 35 [Larimichthys crocea])	0.18	-2.47019	3.70259e-06	4.21899e-05	down	1.35333	0.163333
transcript_HQ_AG_Trans_transcript9672_f4p0_2471	Protein kinase C beta type [Collichthys lucidus])	0.004	-8.07311	3.70449e-06	4.21904e-05	down	0.613333	0
transcript_HQ_AG_Trans_transcript8364_f6p0_2653	solute carrier organic anion transporter family member 2A1 [Larimichthys crocea])	5.655	2.49957	3.76608e-06	4.28703e-05	up	6.74333	25.26
transcript_HQ_AG_Trans_transcript10843_f6p0_2338	butyrophilin subfamily 1 member A1-like isoform X1 [Notolabrus celidotus])	0.004	-8.07397	3.77246e-06	4.29214e-05	down	0.636667	0
transcript_HQ_AG_Trans_transcript10329_f15p0_2351	tumor necrosis factor receptor superfamily member 10B isoform X4 [Larimichthys crocea])	9.431	3.23744	3.79966e-06	4.32093e-05	up	0.89	5.62333
transcript_HQ_AG_Trans_transcript7485_f7p0_2760	Cytochrome c-type heme lyase [Collichthys lucidus])	3.467	1.79362	3.82453e-06	4.34703e-05	up	0.87	2.02667
[truncated: 5,795 more rows]
