# Supplementary material for: PPAR Signaling Maintains Metabolic Homeostasis under Hypothermia in Freshwater Drum (Aplodinotus grunniens)
Source: Metabolites. 2023 Jan 8;13(1):102. doi: 10.3390/metabo13010102 (PMC9865675; doi:10.3390/metabo13010102)
Supplement: Supplementary file 1 [file metabolites-13-00102-s001.zip › Table S5 GO classification table of gene.xls]

## Sheet: GO classification table of gene
Term Type	Term description	GO ID	ConVSLT2d num	ConVSLT2d percent
biological_process	cell killing	GO:0001906	3	3/7794
biological_process	immune system process	GO:0002376	171	171/7794
biological_process	biological regulation	GO:0065007	1087	1087/7794
biological_process	metabolic process	GO:0008152	1372	1372/7794
biological_process	pigmentation	GO:0043473	11	11/7794
biological_process	multi-organism process	GO:0051704	35	35/7794
biological_process	locomotion	GO:0040011	74	74/7794
biological_process	reproductive process	GO:0022414	20	20/7794
biological_process	cell population proliferation	GO:0008283	22	22/7794
biological_process	cellular component organization or biogenesis	GO:0071840	417	417/7794
biological_process	cellular process	GO:0009987	2063	2063/7794
biological_process	developmental process	GO:0032502	487	487/7794
biological_process	multicellular organismal process	GO:0032501	223	223/7794
biological_process	growth	GO:0040007	33	33/7794
biological_process	rhythmic process	GO:0048511	7	7/7794
biological_process	localization	GO:0051179	357	357/7794
biological_process	biological adhesion	GO:0022610	61	61/7794
biological_process	behavior	GO:0007610	8	8/7794
biological_process	detoxification	GO:0098754	1	1/7794
biological_process	signaling	GO:0023052	1	1/7794
biological_process	response to stimulus	GO:0050896	373	373/7794
cellular_component	membrane-enclosed lumen	GO:0031974	25	25/7794
cellular_component	protein-containing complex	GO:0032991	902	902/7794
cellular_component	synapse part	GO:0044456	3	3/7794
cellular_component	cell	GO:0005623	103	103/7794
cellular_component	membrane part	GO:0044425	1462	1462/7794
cellular_component	extracellular region part	GO:0044421	224	224/7794
cellular_component	organelle part	GO:0044422	679	679/7794
cellular_component	organelle	GO:0043226	798	798/7794
cellular_component	synapse	GO:0045202	1	1/7794
cellular_component	membrane	GO:0016020	332	332/7794
cellular_component	cell junction	GO:0030054	31	31/7794
cellular_component	extracellular region	GO:0005576	189	189/7794
cellular_component	other organism part	GO:0044217	43	43/7794
cellular_component	cell part	GO:0044464	1806	1806/7794
cellular_component	supramolecular complex	GO:0099080	50	50/7794
molecular_function	translation regulator activity	GO:0045182	113	113/7794
molecular_function	transcription regulator activity	GO:0140110	159	159/7794
molecular_function	structural molecule activity	GO:0005198	295	295/7794
molecular_function	cargo receptor activity	GO:0038024	29	29/7794
molecular_function	molecular carrier activity	GO:0140104	2	2/7794
molecular_function	antioxidant activity	GO:0016209	37	37/7794
molecular_function	transporter activity	GO:0005215	273	273/7794
molecular_function	molecular function regulator	GO:0098772	279	279/7794
molecular_function	binding	GO:0005488	2716	2716/7794
molecular_function	protein tag	GO:0031386	3	3/7794
molecular_function	molecular transducer activity	GO:0060089	94	94/7794
molecular_function	catalytic activity	GO:0003824	2159	2159/7794
