# Supplementary material for: PPAR Signaling Maintains Metabolic Homeostasis under Hypothermia in Freshwater Drum (Aplodinotus grunniens)
Source: Metabolites. 2023 Jan 8;13(1):102. doi: 10.3390/metabo13010102 (PMC9865675; doi:10.3390/metabo13010102)
Supplement: Supplementary file 1 [file metabolites-13-00102-s001.zip › Table S6 GO enrichment analysis.xls]

## Sheet: GO enrichment analysis
Number	GO ID	Term Type	Description	Ratio_in_study	Ratio_in_pop	Pvalue_uncorrected	Pvalue_corrected
207	GO:0043043	BP	peptide biosynthetic process	207/5486	444/20106	3.24443e-06	0.000996181
210	GO:0043604	BP	amide biosynthetic process	210/5486	457/20106	3.44894e-06	0.000996181
205	GO:0006412	BP	translation	205/5486	441/20106	3.97938e-06	0.000996181
213	GO:0006518	BP	peptide metabolic process	213/5486	463/20106	4.04529e-06	0.000996181
278	GO:0034645	BP	cellular macromolecule biosynthetic process	278/5486	655/20106	4.08203e-06	0.000996181
236	GO:0043603	BP	cellular amide metabolic process	236/5486	521/20106	4.18362e-06	0.000996181
299	GO:0009059	BP	macromolecule biosynthetic process	299/5486	727/20106	4.3903e-06	0.000996181
487	GO:1901576	BP	organic substance biosynthetic process	487/5486	1460/20106	6.16772e-06	0.000996181
362	GO:0044271	BP	cellular nitrogen compound biosynthetic process	362/5486	968/20106	6.18406e-06	0.000996181
342	GO:0044267	BP	cellular protein metabolic process	342/5486	969/20106	6.24055e-06	0.000996181
509	GO:1901564	BP	organonitrogen compound metabolic process	509/5486	1530/20106	7.33839e-06	0.000996181
470	GO:0044249	BP	cellular biosynthetic process	470/5486	1341/20106	7.46655e-06	0.000996181
516	GO:0019538	BP	protein metabolic process	516/5486	1558/20106	7.6141e-06	0.000996181
515	GO:0009058	BP	biosynthetic process	515/5486	1565/20106	7.94127e-06	0.000996181
685	GO:0034641	BP	cellular nitrogen compound metabolic process	685/5486	2011/20106	8.09793e-06	0.000996181
176	GO:0005840	CC	ribosome	176/5486	393/20106	4.25326e-06	0.000996181
309	GO:0030529	CC	intracellular ribonucleoprotein complex	309/5486	700/20106	4.43635e-06	0.000996181
322	GO:1990904	CC	ribonucleoprotein complex	322/5486	746/20106	4.72376e-06	0.000996181
291	GO:0043228	CC	non-membrane-bounded organelle	291/5486	836/20106	5.8772e-06	0.000996181
291	GO:0043232	CC	intracellular non-membrane-bounded organelle	291/5486	836/20106	5.8772e-06	0.000996181
75	GO:0044391	CC	ribosomal subunit	75/5486	173/20106	6.48721e-06	0.000996181
195	GO:0044428	CC	nuclear part	195/5486	538/20106	7.46383e-06	0.000996181
215	GO:0044421	CC	extracellular region part	215/5486	602/20106	7.69861e-06	0.000996181
180	GO:0004252	MF	serine-type endopeptidase activity	180/5486	372/20106	3.05734e-06	0.000996181
188	GO:0008236	MF	serine-type peptidase activity	188/5486	395/20106	3.41053e-06	0.000996181
188	GO:0017171	MF	serine hydrolase activity	188/5486	395/20106	3.41053e-06	0.000996181
212	GO:0003735	MF	structural constituent of ribosome	212/5486	463/20106	4.04529e-06	0.000996181
255	GO:0004175	MF	endopeptidase activity	255/5486	639/20106	4.88741e-06	0.000996181
295	GO:0005198	MF	structural molecule activity	295/5486	812/20106	5.25536e-06	0.000996181
342	GO:0070011	MF	peptidase activity, acting on L-amino acid peptides	342/5486	928/20106	5.71218e-06	0.000996181
352	GO:0008233	MF	peptidase activity	352/5486	968/20106	6.18406e-06	0.000996181
479	GO:0003723	MF	RNA binding	479/5486	1309/20106	6.85223e-06	0.000996181
397	GO:0016491	MF	oxidoreductase activity	397/5486	1176/20106	6.99849e-06	0.000996181
658	GO:0044260	BP	cellular macromolecule metabolic process	658/5486	1967/20106	8.4498e-06	0.00102243
831	GO:0043170	BP	macromolecule metabolic process	831/5486	2499/20106	8.91558e-06	0.00106138
788	GO:0006807	BP	nitrogen compound metabolic process	788/5486	2390/20106	9.40283e-06	0.00110162
895	GO:0003676	MF	nucleic acid binding	895/5486	2825/20106	9.79244e-06	0.00112934
1132	GO:0044237	BP	cellular metabolic process	1132/5486	3621/20106	1.03265e-05	0.00117261
1218	GO:0044238	BP	primary metabolic process	1218/5486	3870/20106	1.08806e-05	0.00120777
1334	GO:0071704	BP	organic substance metabolic process	1334/5486	4280/20106	1.12906e-05	0.00120777
1449	GO:0008152	BP	metabolic process	1449/5486	4686/20106	1.17216e-05	0.00122255
2185	GO:0003824	MF	catalytic activity	2185/5486	7428/20106	1.37836e-05	0.00135378
318	GO:1901566	BP	organonitrogen compound biosynthetic process	318/5486	945/20106	1.63744e-05	0.00151075
30	GO:0005507	MF	copper ion binding	30/5486	56/20106	3.23205e-05	0.00284813
21	GO:0004181	MF	metallocarboxypeptidase activity	21/5486	35/20106	6.31716e-05	0.00501365
338	GO:0046914	MF	transition metal ion binding	338/5486	1033/20106	7.83234e-05	0.00608532
60	GO:0004386	MF	helicase activity	60/5486	140/20106	7.9693e-05	0.00612723
166	GO:0005615	CC	extracellular space	166/5486	473/20106	0.000164154	0.0116502
4327	GO:0003674	MF	molecular_function	4327/5486	15492/20106	0.000165829	0.011657
221	GO:0016070	BP	RNA metabolic process	221/5486	655/20106	0.000248638	0.0169926
52	GO:0004497	MF	monooxygenase activity	52/5486	122/20106	0.000310912	0.0208622
48	GO:0055076	BP	transition metal ion homeostasis	48/5486	112/20106	0.000395684	0.0258455
277	GO:0090304	BP	nucleic acid metabolic process	277/5486	849/20106	0.000452833	0.029064
44	GO:0015935	CC	small ribosomal subunit	44/5486	101/20106	0.000452155	0.029064
43	GO:0005577	CC	fibrinogen complex	43/5486	100/20106	0.000678153	0.0417121
9	GO:0003044	BP	regulation of systemic arterial blood pressure mediated by a chemical signal	9/5486	12/20106	0.000791548	0.0456576
9	GO:0003073	BP	regulation of systemic arterial blood pressure	9/5486	12/20106	0.000791548	0.0456576
9	GO:0050886	BP	endocrine process	9/5486	12/20106	0.000791548	0.0456576
9	GO:0001990	BP	regulation of systemic arterial blood pressure by hormone	9/5486	12/20106	0.000791548	0.0456576
9	GO:0003081	BP	regulation of systemic arterial blood pressure by renin-angiotensin	9/5486	12/20106	0.000791548	0.0456576
8	GO:0002181	BP	cytoplasmic translation	8/5486	10/20106	0.000791786	0.0456576
27	GO:0005681	CC	spliceosomal complex	27/5486	56/20106	0.000820806	0.0466029
1841	GO:0009987	BP	cellular process	1841/5486	6388/20106	0.000913434	0.0495896
45	GO:0050817	BP	coagulation	45/5486	106/20106	0.00092044	0.0495896
45	GO:0007599	BP	hemostasis	45/5486	106/20106	0.00092044	0.0495896
45	GO:0007596	BP	blood coagulation	45/5486	106/20106	0.00092044	0.0495896
24	GO:0004180	MF	carboxypeptidase activity	24/5486	48/20106	0.000918896	0.0495896
130	GO:0034622	BP	cellular macromolecular complex assembly	130/5486	371/20106	0.000962454	0.0507419
131	GO:0006396	BP	RNA processing	131/5486	375/20106	0.00102901	0.0538659
59	GO:0001775	BP	cell activation	59/5486	148/20106	0.00109632	0.0568204
51	GO:1901565	BP	organonitrogen compound catabolic process	51/5486	126/20106	0.00126538	0.0648597
15	GO:0030532	CC	small nuclear ribonucleoprotein complex	15/5486	26/20106	0.00130916	0.0652899
15	GO:0097525	CC	spliceosomal snRNP complex	15/5486	26/20106	0.00130916	0.0652899
44	GO:0055072	BP	iron ion homeostasis	44/5486	106/20106	0.0014542	0.0715561
154	GO:0065003	BP	macromolecular complex assembly	154/5486	453/20106	0.00161181	0.0782681
471	GO:0006725	BP	cellular aromatic compound metabolic process	471/5486	1532/20106	0.00172639	0.0822352
43	GO:0030168	BP	platelet activation	43/5486	103/20106	0.00172693	0.0822352
27	GO:0019843	MF	rRNA binding	27/5486	58/20106	0.00171199	0.0822352
14	GO:0016722	MF	oxidoreductase activity, oxidizing metal ions	14/5486	24/20106	0.00181611	0.0848401
25	GO:1903510	BP	mucopolysaccharide metabolic process	25/5486	53/20106	0.00186901	0.0856842
25	GO:0030212	BP	hyaluronan metabolic process	25/5486	53/20106	0.00186901	0.0856842
9	GO:0051168	BP	nuclear export	9/5486	13/20106	0.00194798	0.0880059
110	GO:0072376	BP	protein activation cascade	110/5486	313/20106	0.00210604	0.0939255
12	GO:0003756	MF	protein disulfide isomerase activity	12/5486	20/20106	0.00213791	0.093928
12	GO:0016864	MF	intramolecular oxidoreductase activity, transposing S-S bonds	12/5486	20/20106	0.00213791	0.093928
6	GO:0006919	BP	activation of cysteine-type endopeptidase activity involved in apoptotic process	6/5486	7/20106	0.00220912	0.0947997
6	GO:0097202	BP	activation of cysteine-type endopeptidase activity	6/5486	7/20106	0.00220912	0.0947997
6	GO:0031638	BP	zymogen activation	6/5486	7/20106	0.00220912	0.0947997
120	GO:0042592	BP	homeostatic process	120/5486	346/20106	0.00230033	0.098143
7	GO:0045239	CC	tricarboxylic acid cycle enzyme complex	7/5486	9/20106	0.00234739	0.0990061
37	GO:0016209	MF	antioxidant activity	37/5486	87/20106	0.00233869	0.0990061
28	GO:0006643	BP	membrane lipid metabolic process	28/5486	62/20106	0.00249352	0.103981
59	GO:0050801	BP	ion homeostasis	59/5486	154/20106	0.00267657	0.109778
705	GO:0044710	BP	single-organism metabolic process	705/5486	2360/20106	0.00291392	0.11854
57	GO:0022618	BP	ribonucleoprotein complex assembly	57/5486	148/20106	0.00292295	0.11854
54	GO:0055065	BP	metal ion homeostasis	54/5486	139/20106	0.00294874	0.118634
27	GO:0030203	BP	glycosaminoglycan metabolic process	27/5486	59/20106	0.0029574	0.118634
36	GO:0005730	CC	nucleolus	36/5486	85/20106	0.00310354	0.123157
55	GO:0050878	BP	regulation of body fluid levels	55/5486	142/20106	0.00321135	0.12608
240	GO:0043933	BP	macromolecular complex subunit organization	240/5486	749/20106	0.00340518	0.13159
47	GO:0051258	BP	protein polymerization	47/5486	118/20106	0.00347705	0.131634
481	GO:1901360	BP	organic cyclic compound metabolic process	481/5486	1579/20106	0.00356161	0.134124
779	GO:0044444	CC	cytoplasmic part	779/5486	2628/20106	0.00386419	0.141898
57	GO:0098771	BP	inorganic ion homeostasis	57/5486	149/20106	0.00401458	0.144544
57	GO:0055080	BP	cation homeostasis	57/5486	149/20106	0.00401458	0.144544
9	GO:0006119	BP	oxidative phosphorylation	9/5486	14/20106	0.00413511	0.146737
9	GO:0030177	BP	positive regulation of Wnt signaling pathway	9/5486	14/20106	0.00413511	0.146737
57	GO:0071826	BP	ribonucleoprotein complex subunit organization	57/5486	150/20106	0.00420548	0.14852
68	GO:0016705	MF	oxidoreductase activity, acting on paired donors, with incorporation or reduction of molecular oxygen	68/5486	184/20106	0.00453287	0.158565
235	GO:0008270	MF	zinc ion binding	235/5486	737/20106	0.00475104	0.165412
31	GO:0015934	CC	large ribosomal subunit	31/5486	72/20106	0.00488989	0.168656
92	GO:0019725	BP	cellular homeostasis	92/5486	261/20106	0.00502285	0.171293
428	GO:0006139	BP	nucleobase-containing compound metabolic process	428/5486	1402/20106	0.00514007	0.174031
34	GO:0046916	BP	cellular transition metal ion homeostasis	34/5486	81/20106	0.00550711	0.18008
4	GO:0048859	BP	formation of anatomical boundary	4/5486	4/20106	0.00553828	0.18008
4	GO:0021654	BP	rhombomere boundary formation	4/5486	4/20106	0.00553828	0.18008
4	GO:0042182	BP	ketone catabolic process	4/5486	4/20106	0.00553828	0.18008
4	GO:0005732	CC	small nucleolar ribonucleoprotein complex	4/5486	4/20106	0.00553828	0.18008
27	GO:0006022	BP	aminoglycan metabolic process	27/5486	61/20106	0.00560255	0.180887
265	GO:0065008	BP	regulation of biological quality	265/5486	841/20106	0.00561212	0.180887
17	GO:0034062	MF	RNA polymerase activity	17/5486	34/20106	0.00581442	0.181085
17	GO:0003899	MF	DNA-directed RNA polymerase activity	17/5486	34/20106	0.00581442	0.181085
143	GO:0030414	MF	peptidase inhibitor activity	143/5486	430/20106	0.00613962	0.190406
460	GO:0046483	BP	heterocycle metabolic process	460/5486	1518/20106	0.00639498	0.192127
143	GO:0061134	MF	peptidase regulator activity	143/5486	431/20106	0.00624735	0.192127
139	GO:0061135	MF	endopeptidase regulator activity	139/5486	417/20106	0.00640336	0.192127
139	GO:0004866	MF	endopeptidase inhibitor activity	139/5486	417/20106	0.00640336	0.192127
43	GO:0016758	MF	transferase activity, transferring hexosyl groups	43/5486	109/20106	0.00666509	0.19917
23	GO:0016072	BP	rRNA metabolic process	23/5486	51/20106	0.00679831	0.200593
6	GO:0032040	CC	small-subunit processome	6/5486	8/20106	0.00678454	0.200593
6	GO:0004067	MF	asparaginase activity	6/5486	8/20106	0.00678454	0.200593
5	GO:0045240	CC	dihydrolipoyl dehydrogenase complex	5/5486	6/20106	0.0070029	0.201122
5	GO:0045252	CC	oxoglutarate dehydrogenase complex	5/5486	6/20106	0.0070029	0.201122
5	GO:0017056	MF	structural constituent of nuclear pore	5/5486	6/20106	0.0070029	0.201122
5	GO:0016751	MF	S-succinyltransferase activity	5/5486	6/20106	0.0070029	0.201122
5	GO:0004149	MF	dihydrolipoyllysine-residue succinyltransferase activity	5/5486	6/20106	0.0070029	0.201122
43	GO:0045454	BP	cell redox homeostasis	43/5486	110/20106	0.0070695	0.201472
12	GO:0000387	BP	spliceosomal snRNP assembly	12/5486	22/20106	0.00712886	0.201472
11	GO:0015908	BP	fatty acid transport	11/5486	19/20106	0.00715158	0.201472
12	GO:0016724	MF	oxidoreductase activity, oxidizing metal ions, oxygen as acceptor	12/5486	22/20106	0.00712886	0.201472
12	GO:0004322	MF	ferroxidase activity	12/5486	22/20106	0.00712886	0.201472
33	GO:0006879	BP	cellular iron ion homeostasis	33/5486	80/20106	0.00775049	0.216691
33	GO:0008235	MF	metalloexopeptidase activity	33/5486	80/20106	0.00775049	0.216691
9	GO:0051597	BP	response to methylmercury	9/5486	15/20106	0.00784728	0.216932
9	GO:0051028	BP	mRNA transport	9/5486	15/20106	0.00784728	0.216932
9	GO:0005938	CC	cell cortex	9/5486	15/20106	0.00784728	0.216932
81	GO:0031966	CC	mitochondrial membrane	81/5486	231/20106	0.00919795	0.249596
22	GO:0006364	BP	rRNA processing	22/5486	49/20106	0.00926782	0.250203
24	GO:0006665	BP	sphingolipid metabolic process	24/5486	55/20106	0.00936947	0.250688
40	GO:0034470	BP	ncRNA processing	40/5486	102/20106	0.00991376	0.258564
16	GO:0022625	CC	cytosolic large ribosomal subunit	16/5486	33/20106	0.00990351	0.258564
8	GO:0008375	MF	acetylglucosaminyltransferase activity	8/5486	13/20106	0.00997027	0.259122
20	GO:0042254	BP	ribosome biogenesis	20/5486	44/20106	0.0102196	0.264415
56	GO:0032774	BP	RNA biosynthetic process	56/5486	152/20106	0.0102456	0.264415
10	GO:0019359	BP	nicotinamide nucleotide biosynthetic process	10/5486	17/20106	0.0105819	0.264763
10	GO:0051236	BP	establishment of RNA localization	10/5486	17/20106	0.0105819	0.264763
10	GO:0019674	BP	NAD metabolic process	10/5486	17/20106	0.0105819	0.264763
10	GO:0050658	BP	RNA transport	10/5486	17/20106	0.0105819	0.264763
10	GO:0050657	BP	nucleic acid transport	10/5486	17/20106	0.0105819	0.264763
10	GO:0019363	BP	pyridine nucleotide biosynthetic process	10/5486	17/20106	0.0105819	0.264763
13	GO:0009112	BP	nucleobase metabolic process	13/5486	25/20106	0.0111352	0.276731
23	GO:0022627	CC	cytosolic small ribosomal subunit	23/5486	52/20106	0.011575	0.284783
23	GO:0008194	MF	UDP-glycosyltransferase activity	23/5486	52/20106	0.011575	0.284783
74	GO:0016071	BP	mRNA metabolic process	74/5486	211/20106	0.012768	0.310218
30	GO:0072378	BP	blood coagulation, fibrin clot formation	30/5486	74/20106	0.0128345	0.310595
10	GO:0042744	BP	hydrogen peroxide catabolic process	10/5486	18/20106	0.0137068	0.326734
10	GO:0042743	BP	hydrogen peroxide metabolic process	10/5486	18/20106	0.0137068	0.326734
15	GO:0042180	BP	cellular ketone metabolic process	15/5486	31/20106	0.0137654	0.326734
10	GO:0004096	MF	catalase activity	10/5486	18/20106	0.0137068	0.326734
19	GO:0043648	BP	dicarboxylic acid metabolic process	19/5486	42/20106	0.0139754	0.330617
11	GO:0016638	MF	oxidoreductase activity, acting on the CH-NH2 group of donors	11/5486	21/20106	0.014066	0.33064
11	GO:0004602	MF	glutathione peroxidase activity	11/5486	21/20106	0.014066	0.33064
26	GO:0022613	BP	ribonucleoprotein complex biogenesis	26/5486	62/20106	0.014327	0.335706
34	GO:0006351	BP	transcription, DNA-templated	34/5486	86/20106	0.0146748	0.337429
34	GO:0097659	BP	nucleic acid-templated transcription	34/5486	86/20106	0.0146748	0.337429
29	GO:0006979	BP	response to oxidative stress	29/5486	71/20106	0.0154567	0.352594
6	GO:0030513	BP	positive regulation of BMP signaling pathway	6/5486	9/20106	0.0156589	0.352594
6	GO:0032543	BP	mitochondrial translation	6/5486	9/20106	0.0156589	0.352594
6	GO:0090100	BP	positive regulation of transmembrane receptor protein serine/threonine kinase signaling pathway	6/5486	9/20106	0.0156589	0.352594
6	GO:0030895	CC	apolipoprotein B mRNA editing enzyme complex	6/5486	9/20106	0.0156589	0.352594
150	GO:0006629	BP	lipid metabolic process	150/5486	466/20106	0.0178464	0.383315
5	GO:0043467	BP	regulation of generation of precursor metabolites and energy	5/5486	7/20106	0.0189873	0.383315
10	GO:0001945	BP	lymph vessel development	10/5486	19/20106	0.0191335	0.383315
10	GO:0015931	BP	nucleobase-containing compound transport	10/5486	19/20106	0.0191335	0.383315
9	GO:0006144	BP	purine nucleobase metabolic process	9/5486	16/20106	0.0197284	0.383315
9	GO:0016049	BP	cell growth	9/5486	16/20106	0.0197284	0.383315
46	GO:0008380	BP	RNA splicing	46/5486	125/20106	0.0202108	0.383315
3	GO:1990108	BP	protein linear deubiquitination	3/5486	3/20106	0.0203057	0.383315
3	GO:0009109	BP	coenzyme catabolic process	3/5486	3/20106	0.0203057	0.383315
3	GO:0042560	BP	pteridine-containing compound catabolic process	3/5486	3/20106	0.0203057	0.383315
3	GO:0061458	BP	reproductive system development	3/5486	3/20106	0.0203057	0.383315
3	GO:0006702	BP	androgen biosynthetic process	3/5486	3/20106	0.0203057	0.383315
3	GO:0030539	BP	male genitalia development	3/5486	3/20106	0.0203057	0.383315
3	GO:0036260	BP	RNA capping	3/5486	3/20106	0.0203057	0.383315
3	GO:0007032	BP	endosome organization	3/5486	3/20106	0.0203057	0.383315
3	GO:0006370	BP	7-methylguanosine mRNA capping	3/5486	3/20106	0.0203057	0.383315
3	GO:0009397	BP	folic acid-containing compound catabolic process	3/5486	3/20106	0.0203057	0.383315
3	GO:0008209	BP	androgen metabolic process	3/5486	3/20106	0.0203057	0.383315
3	GO:0043649	BP	dicarboxylic acid catabolic process	3/5486	3/20106	0.0203057	0.383315
3	GO:0061370	BP	testosterone biosynthetic process	3/5486	3/20106	0.0203057	0.383315
3	GO:0009452	BP	7-methylguanosine RNA capping	3/5486	3/20106	0.0203057	0.383315
3	GO:0048806	BP	genitalia development	3/5486	3/20106	0.0203057	0.383315
3	GO:0009256	BP	10-formyltetrahydrofolate metabolic process	3/5486	3/20106	0.0203057	0.383315
3	GO:0009258	BP	10-formyltetrahydrofolate catabolic process	3/5486	3/20106	0.0203057	0.383315
10	GO:0030684	CC	preribosome	10/5486	19/20106	0.0191335	0.383315
3	GO:0005791	CC	rough endoplasmic reticulum	3/5486	3/20106	0.0203057	0.383315
27	GO:0016684	MF	oxidoreductase activity, acting on peroxide as acceptor	27/5486	66/20106	0.017834	0.383315
81	GO:0008237	MF	metallopeptidase activity	81/5486	236/20106	0.0184084	0.383315
5	GO:0033961	MF	cis-stilbene-oxide hydrolase activity	5/5486	7/20106	0.0189873	0.383315
9	GO:0004499	MF	N,N-dimethylaniline monooxygenase activity	9/5486	16/20106	0.0197284	0.383315
3	GO:0047045	MF	testosterone 17-beta-dehydrogenase (NADP+) activity	3/5486	3/20106	0.0203057	0.383315
3	GO:0030515	MF	snoRNA binding	3/5486	3/20106	0.0203057	0.383315
3	GO:0043998	MF	H2A histone acetyltransferase activity	3/5486	3/20106	0.0203057	0.383315
3	GO:0010485	MF	H4 histone acetyltransferase activity	3/5486	3/20106	0.0203057	0.383315
3	GO:0004454	MF	ketohexokinase activity	3/5486	3/20106	0.0203057	0.383315
3	GO:0016823	MF	hydrolase activity, acting on acid carbon-carbon bonds, in ketonic substances	3/5486	3/20106	0.0203057	0.383315
3	GO:0016822	MF	hydrolase activity, acting on acid carbon-carbon bonds	3/5486	3/20106	0.0203057	0.383315
3	GO:0009032	MF	thymidine phosphorylase activity	3/5486	3/20106	0.0203057	0.383315
3	GO:0016155	MF	formyltetrahydrofolate dehydrogenase activity	3/5486	3/20106	0.0203057	0.383315
3	GO:0016154	MF	pyrimidine-nucleoside phosphorylase activity	3/5486	3/20106	0.0203057	0.383315
4	GO:0035479	BP	angioblast cell migration from lateral mesoderm to midline	4/5486	5/20106	0.02165	0.39751
4	GO:0097435	BP	fibril organization	4/5486	5/20106	0.02165	0.39751
4	GO:0042788	CC	polysomal ribosome	4/5486	5/20106	0.02165	0.39751
75	GO:0003743	MF	translation initiation factor activity	75/5486	218/20106	0.0215579	0.39751
4	GO:0016812	MF	hydrolase activity, acting on carbon-nitrogen (but not peptide) bonds, in cyclic amides	4/5486	5/20106	0.02165	0.39751
4	GO:0033829	MF	O-fucosylpeptide 3-beta-N-acetylglucosaminyltransferase activity	4/5486	5/20106	0.02165	0.39751
4	GO:0005372	MF	water transmembrane transporter activity	4/5486	5/20106	0.02165	0.39751
4	GO:0016160	MF	amylase activity	4/5486	5/20106	0.02165	0.39751
4	GO:0003997	MF	acyl-CoA oxidase activity	4/5486	5/20106	0.02165	0.39751
4	GO:0004556	MF	alpha-amylase activity	4/5486	5/20106	0.02165	0.39751
23	GO:0004601	MF	peroxidase activity	23/5486	55/20106	0.0218961	0.40103
31	GO:0044085	BP	cellular component biogenesis	31/5486	79/20106	0.0220718	0.402464
40	GO:0006875	BP	cellular metal ion homeostasis	40/5486	107/20106	0.0220921	0.402464
7	GO:0043087	BP	regulation of GTPase activity	7/5486	12/20106	0.023139	0.409565
7	GO:0046540	CC	U4/U6 x U5 tri-snRNP complex	7/5486	12/20106	0.023139	0.409565
7	GO:0016229	MF	steroid dehydrogenase activity	7/5486	12/20106	0.023139	0.409565
7	GO:0003727	MF	single-stranded RNA binding	7/5486	12/20106	0.023139	0.409565
7	GO:0017069	MF	snRNA binding	7/5486	12/20106	0.023139	0.409565
23	GO:0009451	BP	RNA modification	23/5486	56/20106	0.0242128	0.425281
61	GO:0044445	CC	cytosolic part	61/5486	174/20106	0.0258865	0.442288
53	GO:0004867	MF	serine-type endopeptidase inhibitor activity	53/5486	148/20106	0.0257466	0.442288
42	GO:0030003	BP	cellular cation homeostasis	42/5486	114/20106	0.0263882	0.446724
42	GO:0006873	BP	cellular ion homeostasis	42/5486	114/20106	0.0263882	0.446724
9	GO:0000790	CC	nuclear chromatin	9/5486	17/20106	0.0264815	0.447276
100	GO:0044255	BP	cellular lipid metabolic process	100/5486	302/20106	0.0266699	0.447645
57	GO:0006397	BP	mRNA processing	57/5486	162/20106	0.0266787	0.447645
156	GO:0044248	BP	cellular catabolic process	156/5486	492/20106	0.0275499	0.459093
13	GO:0015718	BP	monocarboxylic acid transport	13/5486	27/20106	0.0276165	0.459093
15	GO:0002526	BP	acute inflammatory response	15/5486	33/20106	0.0292426	0.481394
15	GO:0006953	BP	acute-phase response	15/5486	33/20106	0.0292426	0.481394
8	GO:0097526	CC	spliceosomal tri-snRNP complex	8/5486	14/20106	0.0292841	0.481394
6	GO:0090263	BP	positive regulation of canonical Wnt signaling pathway	6/5486	10/20106	0.0301814	0.48746
6	GO:0016556	BP	mRNA modification	6/5486	10/20106	0.0301814	0.48746
6	GO:0048066	BP	developmental pigmentation	6/5486	10/20106	0.0301814	0.48746
6	GO:0046686	BP	response to cadmium ion	6/5486	10/20106	0.0301814	0.48746
6	GO:0040029	BP	regulation of gene expression, epigenetic	6/5486	10/20106	0.0301814	0.48746
6	GO:0016604	CC	nuclear body	6/5486	10/20106	0.0301814	0.48746
6	GO:0016634	MF	oxidoreductase activity, acting on the CH-CH group of donors, oxygen as acceptor	6/5486	10/20106	0.0301814	0.48746
6	GO:0003868	MF	4-hydroxyphenylpyruvate dioxygenase activity	6/5486	10/20106	0.0301814	0.48746
13	GO:0042579	CC	microbody	13/5486	28/20106	0.0319143	0.509675
80	GO:0006956	BP	complement activation	80/5486	239/20106	0.0340215	0.534443
11	GO:0008217	BP	regulation of blood pressure	11/5486	23/20106	0.0345309	0.537956
11	GO:1904888	BP	cranial skeletal system development	11/5486	23/20106	0.0345309	0.537956
103	GO:0005623	CC	cell	103/5486	315/20106	0.0351611	0.539946
67	GO:0043623	BP	cellular protein complex assembly	67/5486	197/20106	0.0365492	0.549429
29	GO:0008757	MF	S-adenosylmethionine-dependent methyltransferase activity	29/5486	75/20106	0.0366579	0.549943
58	GO:0034660	BP	ncRNA metabolic process	58/5486	168/20106	0.0369449	0.553124
8	GO:0048588	BP	developmental cell growth	8/5486	15/20106	0.0374528	0.558206
8	GO:0015909	BP	long-chain fatty acid transport	8/5486	15/20106	0.0374528	0.558206
83	GO:0002252	BP	immune effector process	83/5486	249/20106	0.0375868	0.558206
32	GO:0052689	MF	carboxylic ester hydrolase activity	32/5486	85/20106	0.0375834	0.558206
26	GO:1901606	BP	alpha-amino acid catabolic process	26/5486	67/20106	0.0391694	0.558658
5	GO:0051289	BP	protein homotetramerization	5/5486	8/20106	0.0393253	0.558658
5	GO:1900542	BP	regulation of purine nucleotide metabolic process	5/5486	8/20106	0.0393253	0.558658
5	GO:0006140	BP	regulation of nucleotide metabolic process	5/5486	8/20106	0.0393253	0.558658
5	GO:0000178	CC	exosome (RNase complex)	5/5486	8/20106	0.0393253	0.558658
5	GO:0071540	CC	eukaryotic translation initiation factor 3 complex, eIF3e	5/5486	8/20106	0.0393253	0.558658
5	GO:0005688	CC	U6 snRNP	5/5486	8/20106	0.0393253	0.558658
18	GO:0016712	MF	oxidoreductase activity, acting on paired donors, with incorporation or reduction of molecular oxygen, reduced flavin or flavoprotein as one donor, and incorporation of one atom of oxygen	18/5486	43/20106	0.0390457	0.558658
5	GO:0016971	MF	flavin-linked sulfhydryl oxidase activity	5/5486	8/20106	0.0393253	0.558658
10	GO:0006366	BP	transcription from RNA polymerase II promoter	10/5486	20/20106	0.0399974	0.563398
10	GO:0051345	BP	positive regulation of hydrolase activity	10/5486	20/20106	0.0399974	0.563398
171	GO:0002376	BP	immune system process	171/5486	549/20106	0.0413256	0.578794
86	GO:0002253	BP	activation of immune response	86/5486	260/20106	0.0418343	0.583307
30	GO:0009063	BP	cellular amino acid catabolic process	30/5486	79/20106	0.0419552	0.583307
902	GO:0032991	CC	macromolecular complex	902/5486	3134/20106	0.0423769	0.583307
12	GO:0008360	BP	regulation of cell shape	12/5486	26/20106	0.0445534	0.602302
12	GO:1990267	BP	response to transition metal nanoparticle	12/5486	26/20106	0.0445534	0.602302
19	GO:0043484	BP	regulation of RNA splicing	19/5486	46/20106	0.045051	0.602393
14	GO:0005579	CC	membrane attack complex	14/5486	32/20106	0.0459119	0.610587
50	GO:0046700	BP	heterocycle catabolic process	50/5486	143/20106	0.0473227	0.625966
10	GO:0042402	BP	cellular biogenic amine catabolic process	10/5486	21/20106	0.0480315	0.629699
10	GO:0042730	BP	fibrinolysis	10/5486	21/20106	0.0480315	0.629699
10	GO:0009310	BP	amine catabolic process	10/5486	21/20106	0.0480315	0.629699
10	GO:0042219	BP	cellular modified amino acid catabolic process	10/5486	21/20106	0.0480315	0.629699
10	GO:0072525	BP	pyridine-containing compound biosynthetic process	10/5486	21/20106	0.0480315	0.629699
55	GO:0019866	CC	organelle inner membrane	55/5486	160/20106	0.049614	0.647064
55	GO:0005743	CC	mitochondrial inner membrane	55/5486	160/20106	0.049614	0.647064
