# Supplementary material for: PPAR Signaling Maintains Metabolic Homeostasis under Hypothermia in Freshwater Drum (Aplodinotus grunniens)
Source: Metabolites. 2023 Jan 8;13(1):102. doi: 10.3390/metabo13010102 (PMC9865675; doi:10.3390/metabo13010102)
Supplement: Supplementary file 1 [file metabolites-13-00102-s001.zip › Table S7 KEGG enrichment analysis.xls]

## Sheet: KEGG enrichment analysis
Num	Pathway id	Description	Database	Ratio_in_study	Ratio_in_pop	Pvalue_uncorrected	Pvalue_corrected	First Category	Second Category
201	map03010	Ribosome	KEGG PATHWAY	201/5520	439/20187	5.45389e-17	1.86523e-14	Genetic Information Processing	Translation
64	map00380	Tryptophan metabolism	KEGG PATHWAY	64/5520	120/20187	1.49718e-09	2.56017e-07	Metabolism	Amino acid metabolism
146	map05164	Influenza A	KEGG PATHWAY	146/5520	362/20187	4.80785e-08	4.11071e-06	Human Diseases	Infectious disease: viral
125	map03040	Spliceosome	KEGG PATHWAY	125/5520	299/20187	4.01669e-08	4.57903e-06	Genetic Information Processing	Transcription
249	map04610	Complement and coagulation cascades	KEGG PATHWAY	249/5520	700/20187	7.66027e-07	5.23963e-05	Organismal Systems	Immune system
50	map00830	Retinol metabolism	KEGG PATHWAY	50/5520	100/20187	1.19581e-06	6.81614e-05	Metabolism	Metabolism of cofactors and vitamins
58	map05204	Chemical carcinogenesis	KEGG PATHWAY	58/5520	122/20187	1.47355e-06	7.19934e-05	Human Diseases	Cancer: overview
199	map05168	Herpes simplex virus 1 infection	KEGG PATHWAY	199/5520	557/20187	7.0283e-06	0.00030046	Human Diseases	Infectious disease: viral
48	map00310	Lysine degradation	KEGG PATHWAY	48/5520	100/20187	8.25473e-06	0.00031368	Metabolism	Amino acid metabolism
49	map00980	Metabolism of xenobiotics by cytochrome P450	KEGG PATHWAY	49/5520	107/20187	3.25887e-05	0.00111453	Metabolism	Xenobiotics biodegradation and metabolism
48	map00280	Valine, leucine and isoleucine degradation	KEGG PATHWAY	48/5520	106/20187	5.55621e-05	0.00158352	Metabolism	Amino acid metabolism
39	map00140	Steroid hormone biosynthesis	KEGG PATHWAY	39/5520	81/20187	5.15641e-05	0.00160317	Metabolism	Lipid metabolism
121	map04972	Pancreatic secretion	KEGG PATHWAY	121/5520	326/20187	6.70336e-05	0.0017635	Organismal Systems	Digestive system
49	map00982	Drug metabolism - cytochrome P450	KEGG PATHWAY	49/5520	110/20187	7.81393e-05	0.00190883	Metabolism	Xenobiotics biodegradation and metabolism
52	map00561	Glycerolipid metabolism	KEGG PATHWAY	52/5520	121/20187	0.000149401	0.00340633	Metabolism	Lipid metabolism
113	map04974	Protein digestion and absorption	KEGG PATHWAY	113/5520	308/20187	0.000195196	0.00417231	Organismal Systems	Digestive system
28	map00053	Ascorbate and aldarate metabolism	KEGG PATHWAY	28/5520	56/20187	0.000257404	0.00517836	Metabolism	Carbohydrate metabolism
22	map00591	Linoleic acid metabolism	KEGG PATHWAY	22/5520	43/20187	0.000773053	0.0139149	Metabolism	Lipid metabolism
49	map03008	Ribosome biogenesis in eukaryotes	KEGG PATHWAY	49/5520	119/20187	0.000748139	0.0142146	Genetic Information Processing	Translation
27	map00340	Histidine metabolism	KEGG PATHWAY	27/5520	59/20187	0.00184298	0.031515	Metabolism	Amino acid metabolism
26	map04215	Apoptosis - multiple species	KEGG PATHWAY	26/5520	57/20187	0.00235011	0.0382732	Cellular Processes	Cell growth and death
53	map00480	Glutathione metabolism	KEGG PATHWAY	53/5520	139/20187	0.00356984	0.0554948	Metabolism	Metabolism of other amino acids
125	map03013	RNA transport	KEGG PATHWAY	125/5520	371/20187	0.00387965	0.0576886	Genetic Information Processing	Translation
47	map00071	Fatty acid degradation	KEGG PATHWAY	47/5520	122/20187	0.0046411	0.0661356	Metabolism	Lipid metabolism
144	map04080	Neuroactive ligand-receptor interaction	KEGG PATHWAY	144/5520	438/20187	0.0056576	0.077396	Environmental Information Processing	Signaling molecules and interaction
68	map00564	Glycerophospholipid metabolism	KEGG PATHWAY	68/5520	191/20187	0.00739158	0.0902828	Metabolism	Lipid metabolism
15	map03020	RNA polymerase	KEGG PATHWAY	15/5520	30/20187	0.00686485	0.0902991	Genetic Information Processing	Transcription
13	map00511	Other glycan degradation	KEGG PATHWAY	13/5520	25/20187	0.00769523	0.0907507	Metabolism	Glycan biosynthesis and metabolism
27	map00350	Tyrosine metabolism	KEGG PATHWAY	27/5520	64/20187	0.00730654	0.0925495	Metabolism	Amino acid metabolism
134	map05322	Systemic lupus erythematosus	KEGG PATHWAY	134/5520	409/20187	0.00837417	0.0954656	Human Diseases	Immune disease
31	map00410	beta-Alanine metabolism	KEGG PATHWAY	31/5520	77/20187	0.00947384	0.104518	Metabolism	Metabolism of other amino acids
56	map01521	EGFR tyrosine kinase inhibitor resistance	KEGG PATHWAY	56/5520	155/20187	0.0101598	0.105292	Human Diseases	Drug resistance: antineoplastic
15	map00120	Primary bile acid biosynthesis	KEGG PATHWAY	15/5520	31/20187	0.00998474	0.106712	Metabolism	Lipid metabolism
13	map00592	alpha-Linolenic acid metabolism	KEGG PATHWAY	13/5520	26/20187	0.0115888	0.11657	Metabolism	Lipid metabolism
85	map05145	Toxoplasmosis	KEGG PATHWAY	85/5520	251/20187	0.0131059	0.128063	Human Diseases	Infectious disease: parasitic
16	map00360	Phenylalanine metabolism	KEGG PATHWAY	16/5520	35/20187	0.0150957	0.14341	Metabolism	Amino acid metabolism
57	map04216	Ferroptosis	KEGG PATHWAY	57/5520	162/20187	0.0170706	0.157788	Cellular Processes	Cell growth and death
19	map04623	Cytosolic DNA-sensing pathway	KEGG PATHWAY	19/5520	45/20187	0.0221382	0.199243	Organismal Systems	Immune system
19	map03420	Nucleotide excision repair	KEGG PATHWAY	19/5520	45/20187	0.0221382	0.199243	Genetic Information Processing	Replication and repair
46	map00630	Glyoxylate and dicarboxylate metabolism	KEGG PATHWAY	46/5520	130/20187	0.0268692	0.229731	Metabolism	Carbohydrate metabolism
41	map01524	Platinum drug resistance	KEGG PATHWAY	41/5520	115/20187	0.0310816	0.247207	Human Diseases	Drug resistance: antineoplastic
12	map04711	Circadian rhythm - fly	KEGG PATHWAY	12/5520	26/20187	0.0308267	0.251018	Organismal Systems	Environmental adaptation
6	map00981	Insect hormone biosynthesis	KEGG PATHWAY	6/5520	10/20187	0.0304966	0.254386	Metabolism	Metabolism of terpenoids and polyketides
99	map04142	Lysosome	KEGG PATHWAY	99/5520	308/20187	0.034437	0.261721	Cellular Processes	Transport and catabolism
32	map00860	Porphyrin and chlorophyll metabolism	KEGG PATHWAY	32/5520	87/20187	0.0342255	0.266025	Metabolism	Metabolism of cofactors and vitamins
37	map05332	Graft-versus-host disease	KEGG PATHWAY	37/5520	104/20187	0.0402206	0.280724	Human Diseases	Immune disease
84	map04612	Antigen processing and presentation	KEGG PATHWAY	84/5520	260/20187	0.0428501	0.281822	Organismal Systems	Immune system
40	map04214	Apoptosis - fly	KEGG PATHWAY	40/5520	114/20187	0.0420873	0.282232	Cellular Processes	Cell growth and death
5	map00232	Caffeine metabolism	KEGG PATHWAY	5/5520	8/20187	0.0396781	0.282706	Metabolism	Biosynthesis of other secondary metabolites
52	map04213	Longevity regulating pathway - multiple species	KEGG PATHWAY	52/5520	153/20187	0.0413944	0.283138	Organismal Systems	Aging
34	map04730	Long-term depression	KEGG PATHWAY	34/5520	95/20187	0.0439497	0.2836	Organismal Systems	Nervous system
159	map05150	Staphylococcus aureus infection	KEGG PATHWAY	159/5520	515/20187	0.0395351	0.287681	Human Diseases	Infectious disease: bacterial
92	map04514	Cell adhesion molecules (CAMs)	KEGG PATHWAY	92/5520	286/20187	0.0394275	0.293135	Environmental Information Processing	Signaling molecules and interaction
87	map05162	Measles	KEGG PATHWAY	87/5520	273/20187	0.0542146	0.337116	Human Diseases	Infectious disease: viral
60	map04146	Peroxisome	KEGG PATHWAY	60/5520	182/20187	0.0539148	0.34146	Cellular Processes	Transport and catabolism
62	map04975	Fat digestion and absorption	KEGG PATHWAY	62/5520	190/20187	0.0610993	0.360275	Organismal Systems	Digestive system
37	map05020	Prion diseases	KEGG PATHWAY	37/5520	107/20187	0.060058	0.360348	Human Diseases	Neurodegenerative disease
142	map05169	Epstein-Barr virus infection	KEGG PATHWAY	142/5520	463/20187	0.0592735	0.361991	Human Diseases	Infectious disease: viral
30	map00590	Arachidonic acid metabolism	KEGG PATHWAY	30/5520	85/20187	0.0660907	0.376717	Metabolism	Lipid metabolism
38	map03050	Proteasome	KEGG PATHWAY	38/5520	111/20187	0.0657608	0.38119	Genetic Information Processing	Folding, sorting and degradation
16	map03030	DNA replication	KEGG PATHWAY	16/5520	41/20187	0.0696684	0.3843	Genetic Information Processing	Replication and repair
33	map04960	Aldosterone-regulated sodium reabsorption	KEGG PATHWAY	33/5520	95/20187	0.0685739	0.384463	Organismal Systems	Excretory system
22	map01040	Biosynthesis of unsaturated fatty acids	KEGG PATHWAY	22/5520	60/20187	0.0726284	0.388108	Metabolism	Lipid metabolism
11	map03440	Homologous recombination	KEGG PATHWAY	11/5520	26/20187	0.0717623	0.389567	Genetic Information Processing	Replication and repair
6	map00563	Glycosylphosphatidylinositol (GPI)-anchor biosynthesis	KEGG PATHWAY	6/5520	12/20187	0.0802063	0.409412	Metabolism	Glycan biosynthesis and metabolism
24	map04913	Ovarian steroidogenesis	KEGG PATHWAY	24/5520	67/20187	0.0800631	0.414873	Organismal Systems	Endocrine system
112	map04217	Necroptosis	KEGG PATHWAY	112/5520	364/20187	0.0789774	0.415543	Cellular Processes	Cell growth and death
38	map05321	Inflammatory bowel disease (IBD)	KEGG PATHWAY	38/5520	113/20187	0.0831589	0.41824	Human Diseases	Immune disease
65	map03015	mRNA surveillance pathway	KEGG PATHWAY	65/5520	204/20187	0.0858149	0.425343	Genetic Information Processing	Translation
56	map03018	RNA degradation	KEGG PATHWAY	56/5520	174/20187	0.0895188	0.431203	Genetic Information Processing	Folding, sorting and degradation
14	map03410	Base excision repair	KEGG PATHWAY	14/5520	36/20187	0.088596	0.432855	Genetic Information Processing	Replication and repair
28	map00640	Propanoate metabolism	KEGG PATHWAY	28/5520	81/20187	0.0926981	0.434284	Metabolism	Carbohydrate metabolism
11	map03430	Mismatch repair	KEGG PATHWAY	11/5520	27/20187	0.0922154	0.438023	Genetic Information Processing	Replication and repair
33	map05216	Thyroid cancer	KEGG PATHWAY	33/5520	98/20187	0.0992618	0.45875	Human Diseases	Cancer: specific types
54	map05212	Pancreatic cancer	KEGG PATHWAY	54/5520	170/20187	0.11374	0.518655	Human Diseases	Cancer: specific types
6	map00515	Mannose type O-glycan biosynthesis	KEGG PATHWAY	6/5520	13/20187	0.115581	0.520114	Metabolism	Glycan biosynthesis and metabolism
59	map04211	Longevity regulating pathway	KEGG PATHWAY	59/5520	188/20187	0.122581	0.537471	Organismal Systems	Aging
16	map03022	Basal transcription factors	KEGG PATHWAY	16/5520	44/20187	0.121567	0.539945	Genetic Information Processing	Transcription
19	map04614	Renin-angiotensin system	KEGG PATHWAY	19/5520	54/20187	0.127907	0.553725	Organismal Systems	Endocrine system
52	map00983	Drug metabolism - other enzymes	KEGG PATHWAY	52/5520	165/20187	0.132112	0.564777	Metabolism	Xenobiotics biodegradation and metabolism
96	map04152	AMPK signaling pathway	KEGG PATHWAY	96/5520	318/20187	0.139574	0.589312	Environmental Information Processing	Signal transduction
68	map04931	Insulin resistance	KEGG PATHWAY	68/5520	221/20187	0.142009	0.592281	Human Diseases	Endocrine and metabolic disease
107	map05140	Leishmaniasis	KEGG PATHWAY	107/5520	357/20187	0.143896	0.592921	Human Diseases	Infectious disease: parasitic
25	map04622	RIG-I-like receptor signaling pathway	KEGG PATHWAY	25/5520	75/20187	0.150255	0.597528	Organismal Systems	Immune system
19	map00040	Pentose and glucuronate interconversions	KEGG PATHWAY	19/5520	55/20187	0.147517	0.600603	Metabolism	Carbohydrate metabolism
46	map00620	Pyruvate metabolism	KEGG PATHWAY	46/5520	146/20187	0.149495	0.601496	Metabolism	Carbohydrate metabolism
49	map05222	Small cell lung cancer	KEGG PATHWAY	49/5520	157/20187	0.158325	0.622381	Human Diseases	Cancer: specific types
68	map04212	Longevity regulating pathway - worm	KEGG PATHWAY	68/5520	223/20187	0.162109	0.622937	Organismal Systems	Aging
26	map00565	Ether lipid metabolism	KEGG PATHWAY	26/5520	79/20187	0.161852	0.629016	Metabolism	Lipid metabolism
33	map05218	Melanoma	KEGG PATHWAY	33/5520	103/20187	0.167922	0.638102	Human Diseases	Cancer: specific types
11	map00100	Steroid biosynthesis	KEGG PATHWAY	11/5520	30/20187	0.172111	0.646837	Metabolism	Lipid metabolism
18	map00062	Fatty acid elongation	KEGG PATHWAY	18/5520	53/20187	0.175744	0.653308	Metabolism	Lipid metabolism
75	map04979	Cholesterol metabolism	KEGG PATHWAY	75/5520	249/20187	0.179008	0.658288	Organismal Systems	Digestive system
16	map00513	Various types of N-glycan biosynthesis	KEGG PATHWAY	16/5520	47/20187	0.191078	0.666824	Metabolism	Glycan biosynthesis and metabolism
29	map00500	Starch and sucrose metabolism	KEGG PATHWAY	29/5520	91/20187	0.195614	0.675756	Metabolism	Carbohydrate metabolism
44	map05330	Allograft rejection	KEGG PATHWAY	44/5520	142/20187	0.187881	0.676372	Human Diseases	Immune disease
44	map05214	Glioma	KEGG PATHWAY	44/5520	142/20187	0.187881	0.676372	Human Diseases	Cancer: specific types
44	map05320	Autoimmune thyroid disease	KEGG PATHWAY	44/5520	142/20187	0.187881	0.676372	Human Diseases	Immune disease
35	map04115	p53 signaling pathway	KEGG PATHWAY	35/5520	111/20187	0.186935	0.680127	Cellular Processes	Cell growth and death
81	map04068	FoxO signaling pathway	KEGG PATHWAY	81/5520	272/20187	0.199992	0.683972	Environmental Information Processing	Signal transduction
88	map05225	Hepatocellular carcinoma	KEGG PATHWAY	88/5520	297/20187	0.203931	0.690539	Human Diseases	Cancer: specific types
30	map00600	Sphingolipid metabolism	KEGG PATHWAY	30/5520	95/20187	0.206492	0.692354	Metabolism	Lipid metabolism
5	map00740	Riboflavin metabolism	KEGG PATHWAY	5/5520	12/20187	0.209614	0.695999	Metabolism	Metabolism of cofactors and vitamins
101	map04218	Cellular senescence	KEGG PATHWAY	101/5520	345/20187	0.225251	0.740728	Cellular Processes	Cell growth and death
54	map04520	Adherens junction	KEGG PATHWAY	54/5520	180/20187	0.234261	0.763023	Cellular Processes	Cellular community - eukaryotes
24	map04330	Notch signaling pathway	KEGG PATHWAY	24/5520	76/20187	0.238699	0.770144	Environmental Information Processing	Signal transduction
23	map04929	GnRH secretion	KEGG PATHWAY	23/5520	73/20187	0.248735	0.795022	Organismal Systems	Endocrine system
91	map05134	Legionellosis	KEGG PATHWAY	91/5520	312/20187	0.251756	0.797228	Human Diseases	Infectious disease: bacterial
59	map05224	Breast cancer	KEGG PATHWAY	59/5520	199/20187	0.254775	0.799387	Human Diseases	Cancer: specific types
41	map04370	VEGF signaling pathway	KEGG PATHWAY	41/5520	136/20187	0.258623	0.804082	Environmental Information Processing	Signal transduction
59	map04625	C-type lectin receptor signaling pathway	KEGG PATHWAY	59/5520	200/20187	0.269289	0.829702	Organismal Systems	Immune system
11	map04320	Dorso-ventral axis formation	KEGG PATHWAY	11/5520	33/20187	0.275576	0.841492	Organismal Systems	Development and regeneration
20	map00510	N-Glycan biosynthesis	KEGG PATHWAY	20/5520	64/20187	0.282406	0.847219	Metabolism	Glycan biosynthesis and metabolism
52	map04540	Gap junction	KEGG PATHWAY	52/5520	176/20187	0.280489	0.848912	Cellular Processes	Cellular community - eukaryotes
186	map05016	Huntington disease	KEGG PATHWAY	186/5520	656/20187	0.291335	0.866405	Human Diseases	Neurodegenerative disease
275	map05200	Pathways in cancer	KEGG PATHWAY	275/5520	978/20187	0.300222	0.870136	Human Diseases	Cancer: overview
27	map05219	Bladder cancer	KEGG PATHWAY	27/5520	89/20187	0.298593	0.87281	Human Diseases	Cancer: specific types
37	map04940	Type I diabetes mellitus	KEGG PATHWAY	37/5520	124/20187	0.296411	0.873902	Human Diseases	Endocrine and metabolic disease
9	map00770	Pantothenate and CoA biosynthesis	KEGG PATHWAY	9/5520	27/20187	0.306154	0.87987	Metabolism	Metabolism of cofactors and vitamins
39	map05014	Amyotrophic lateral sclerosis (ALS)	KEGG PATHWAY	39/5520	132/20187	0.314755	0.889638	Human Diseases	Neurodegenerative disease
41	map05221	Acute myeloid leukemia	KEGG PATHWAY	41/5520	139/20187	0.313295	0.89289	Human Diseases	Cancer: specific types
44	map00330	Arginine and proline metabolism	KEGG PATHWAY	44/5520	150/20187	0.320152	0.897476	Metabolism	Amino acid metabolism
19	map00970	Aminoacyl-tRNA biosynthesis	KEGG PATHWAY	19/5520	62/20187	0.323415	0.899252	Genetic Information Processing	Translation
52	map04658	Th1 and Th2 cell differentiation	KEGG PATHWAY	52/5520	179/20187	0.329913	0.90992	Organismal Systems	Immune system
168	map04144	Endocytosis	KEGG PATHWAY	168/5520	596/20187	0.334408	0.914939	Cellular Processes	Transport and catabolism
61	map04120	Ubiquitin mediated proteolysis	KEGG PATHWAY	61/5520	212/20187	0.344038	0.926465	Genetic Information Processing	Folding, sorting and degradation
7	map00450	Selenocompound metabolism	KEGG PATHWAY	7/5520	21/20187	0.343772	0.933095	Metabolism	Metabolism of other amino acids
79	map00230	Purine metabolism	KEGG PATHWAY	79/5520	277/20187	0.351012	0.937861	Metabolism	Nucleotide metabolism
13	map00514	Other types of O-glycan biosynthesis	KEGG PATHWAY	13/5520	42/20187	0.354109	0.9388	Metabolism	Glycan biosynthesis and metabolism
10	map00670	One carbon pool by folate	KEGG PATHWAY	10/5520	32/20187	0.372815	0.944466	Metabolism	Metabolism of cofactors and vitamins
72	map04071	Sphingolipid signaling pathway	KEGG PATHWAY	72/5520	253/20187	0.367546	0.945117	Environmental Information Processing	Signal transduction
44	map00240	Pyrimidine metabolism	KEGG PATHWAY	44/5520	153/20187	0.376392	0.946514	Metabolism	Nucleotide metabolism
58	map05235	PD-L1 expression and PD-1 checkpoint pathway in cancer	KEGG PATHWAY	58/5520	203/20187	0.372388	0.950423	Human Diseases	Cancer: overview
152	map05167	Kaposi sarcoma-associated herpesvirus infection	KEGG PATHWAY	152/5520	541/20187	0.361343	0.95061	Human Diseases	Infectious disease: viral
6	map00604	Glycosphingolipid biosynthesis - ganglio series	KEGG PATHWAY	6/5520	18/20187	0.366428	0.956629	Metabolism	Glycan biosynthesis and metabolism
6	map00400	Phenylalanine, tyrosine and tryptophan biosynthesis	KEGG PATHWAY	6/5520	18/20187	0.366428	0.956629	Metabolism	Amino acid metabolism
40	map04918	Thyroid hormone synthesis	KEGG PATHWAY	40/5520	140/20187	0.403214	0.978008	Organismal Systems	Endocrine system
66	map04935	Growth hormone synthesis, secretion and action	KEGG PATHWAY	66/5520	233/20187	0.391911	0.978346	Organismal Systems	Endocrine system
50	map04137	Mitophagy - animal	KEGG PATHWAY	50/5520	177/20187	0.42134	0.980261	Cellular Processes	Transport and catabolism
38	map00270	Cysteine and methionine metabolism	KEGG PATHWAY	38/5520	133/20187	0.407229	0.980791	Metabolism	Amino acid metabolism
57	map04064	NF-kappa B signaling pathway	KEGG PATHWAY	57/5520	201/20187	0.399144	0.982066	Environmental Information Processing	Signal transduction
78	map04910	Insulin signaling pathway	KEGG PATHWAY	78/5520	277/20187	0.402178	0.982462	Organismal Systems	Endocrine system
32	map04973	Carbohydrate digestion and absorption	KEGG PATHWAY	32/5520	112/20187	0.420309	0.984559	Organismal Systems	Digestive system
37	map05223	Non-small cell lung cancer	KEGG PATHWAY	37/5520	129/20187	0.39871	0.988107	Human Diseases	Cancer: specific types
8	map00130	Ubiquinone and other terpenoid-quinone biosynthesis	KEGG PATHWAY	8/5520	26/20187	0.41916	0.988638	Metabolism	Metabolism of cofactors and vitamins
38	map04070	Phosphatidylinositol signaling system	KEGG PATHWAY	38/5520	134/20187	0.428194	0.989475	Environmental Information Processing	Signal transduction
116	map04141	Protein processing in endoplasmic reticulum	KEGG PATHWAY	116/5520	418/20187	0.443933	0.99232	Genetic Information Processing	Folding, sorting and degradation
158	map05152	Tuberculosis	KEGG PATHWAY	158/5520	572/20187	0.456021	0.99337	Human Diseases	Infectious disease: bacterial
105	map04210	Apoptosis	KEGG PATHWAY	105/5520	376/20187	0.418803	0.994657	Cellular Processes	Cell growth and death
14	map03060	Protein export	KEGG PATHWAY	14/5520	48/20187	0.44216	0.994861	Genetic Information Processing	Folding, sorting and degradation
53	map04640	Hematopoietic cell lineage	KEGG PATHWAY	53/5520	190/20187	0.459673	0.994988	Organismal Systems	Immune system
44	map04750	Inflammatory mediator regulation of TRP channels	KEGG PATHWAY	44/5520	157/20187	0.454004	0.995316	Organismal Systems	Sensory system
9	map00920	Sulfur metabolism	KEGG PATHWAY	9/5520	30/20187	0.439543	0.995521	Metabolism	Energy metabolism
54	map05226	Gastric cancer	KEGG PATHWAY	54/5520	193/20187	0.448465	0.995942	Human Diseases	Cancer: specific types
33	map05213	Endometrial cancer	KEGG PATHWAY	33/5520	117/20187	0.451916	0.99713	Human Diseases	Cancer: specific types
73	map04659	Th17 cell differentiation	KEGG PATHWAY	73/5520	260/20187	0.418172	1	Organismal Systems	Immune system
21	map00220	Arginine biosynthesis	KEGG PATHWAY	21/5520	73/20187	0.436063	1	Metabolism	Amino acid metabolism
104	map04066	HIF-1 signaling pathway	KEGG PATHWAY	104/5520	374/20187	0.439356	1	Environmental Information Processing	Signal transduction
38	map04961	Endocrine and other factor-regulated calcium reabsorption	KEGG PATHWAY	38/5520	136/20187	0.470302	1	Organismal Systems	Excretory system
1	map00300	Lysine biosynthesis	KEGG PATHWAY	1/5520	2/20187	0.472125	1	Metabolism	Amino acid metabolism
107	map05133	Pertussis	KEGG PATHWAY	107/5520	388/20187	0.478151	1	Human Diseases	Infectious disease: bacterial
42	map05220	Chronic myeloid leukemia	KEGG PATHWAY	42/5520	151/20187	0.479212	1	Human Diseases	Cancer: specific types
4	map00533	Glycosaminoglycan biosynthesis - keratan sulfate	KEGG PATHWAY	4/5520	13/20187	0.493985	1	Metabolism	Glycan biosynthesis and metabolism
7	map04950	Maturity onset diabetes of the young	KEGG PATHWAY	7/5520	24/20187	0.497314	1	Human Diseases	Endocrine and metabolic disease
48	map04650	Natural killer cell mediated cytotoxicity	KEGG PATHWAY	48/5520	174/20187	0.500316	1	Organismal Systems	Immune system
72	map04150	mTOR signaling pathway	KEGG PATHWAY	72/5520	262/20187	0.503807	1	Environmental Information Processing	Signal transduction
43	map04914	Progesterone-mediated oocyte maturation	KEGG PATHWAY	43/5520	156/20187	0.505933	1	Organismal Systems	Endocrine system
2	map00261	Monobactam biosynthesis	KEGG PATHWAY	2/5520	6/20187	0.520745	1	Metabolism	Biosynthesis of other secondary metabolites
18	map04710	Circadian rhythm	KEGG PATHWAY	18/5520	65/20187	0.522014	1	Organismal Systems	Environmental adaptation
28	map00260	Glycine, serine and threonine metabolism	KEGG PATHWAY	28/5520	102/20187	0.528068	1	Metabolism	Amino acid metabolism
107	map04014	Ras signaling pathway	KEGG PATHWAY	107/5520	392/20187	0.528159	1	Environmental Information Processing	Signal transduction
68	map04380	Osteoclast differentiation	KEGG PATHWAY	68/5520	249/20187	0.529299	1	Organismal Systems	Development and regeneration
38	map04620	Toll-like receptor signaling pathway	KEGG PATHWAY	38/5520	139/20187	0.533033	1	Organismal Systems	Immune system
83	map04933	AGE-RAGE signaling pathway in diabetic complications	KEGG PATHWAY	83/5520	305/20187	0.542652	1	Human Diseases	Endocrine and metabolic disease
3	map04122	Sulfur relay system	KEGG PATHWAY	3/5520	10/20187	0.543489	1	Genetic Information Processing	Folding, sorting and degradation
24	map04927	Cortisol synthesis and secretion	KEGG PATHWAY	24/5520	88/20187	0.546586	1	Organismal Systems	Endocrine system
34	map00020	Citrate cycle (TCA cycle)	KEGG PATHWAY	34/5520	125/20187	0.548566	1	Metabolism	Carbohydrate metabolism
57	map05231	Choline metabolism in cancer	KEGG PATHWAY	57/5520	210/20187	0.55262	1	Human Diseases	Cancer: overview
8	map03460	Fanconi anemia pathway	KEGG PATHWAY	8/5520	29/20187	0.558628	1	Genetic Information Processing	Replication and repair
4	map00512	Mucin type O-glycan biosynthesis	KEGG PATHWAY	4/5520	14/20187	0.559552	1	Metabolism	Glycan biosynthesis and metabolism
59	map04310	Wnt signaling pathway	KEGG PATHWAY	59/5520	218/20187	0.56301	1	Environmental Information Processing	Signal transduction
13	map04341	Hedgehog signaling pathway - fly	KEGG PATHWAY	13/5520	48/20187	0.570871	1	Environmental Information Processing	Signal transduction
5	map00534	Glycosaminoglycan biosynthesis - heparan sulfate / heparin	KEGG PATHWAY	5/5520	18/20187	0.57245	1	Metabolism	Glycan biosynthesis and metabolism
167	map05165	Human papillomavirus infection	KEGG PATHWAY	167/5520	617/20187	0.578036	1	Human Diseases	Infectious disease: viral
50	map05230	Central carbon metabolism in cancer	KEGG PATHWAY	50/5520	186/20187	0.584353	1	Human Diseases	Cancer: overview
131	map04611	Platelet activation	KEGG PATHWAY	131/5520	486/20187	0.59466	1	Organismal Systems	Immune system
128	map05166	Human T-cell leukemia virus 1 infection	KEGG PATHWAY	128/5520	476/20187	0.606317	1	Human Diseases	Infectious disease: viral
9	map00430	Taurine and hypotaurine metabolism	KEGG PATHWAY	9/5520	34/20187	0.609967	1	Metabolism	Metabolism of other amino acids
49	map04550	Signaling pathways regulating pluripotency of stem cells	KEGG PATHWAY	49/5520	184/20187	0.614065	1	Cellular Processes	Cellular community - eukaryotes
46	map05211	Renal cell carcinoma	KEGG PATHWAY	46/5520	173/20187	0.617	1	Human Diseases	Cancer: specific types
39	map04720	Long-term potentiation	KEGG PATHWAY	39/5520	147/20187	0.618787	1	Organismal Systems	Nervous system
4	map00072	Synthesis and degradation of ketone bodies	KEGG PATHWAY	4/5520	15/20187	0.620183	1	Metabolism	Lipid metabolism
33	map00250	Alanine, aspartate and glutamate metabolism	KEGG PATHWAY	33/5520	125/20187	0.627268	1	Metabolism	Amino acid metabolism
131	map04010	MAPK signaling pathway	KEGG PATHWAY	131/5520	490/20187	0.63732	1	Environmental Information Processing	Signal transduction
18	map00052	Galactose metabolism	KEGG PATHWAY	18/5520	69/20187	0.637508	1	Metabolism	Carbohydrate metabolism
8	map00061	Fatty acid biosynthesis	KEGG PATHWAY	8/5520	31/20187	0.642969	1	Metabolism	Lipid metabolism
8	map00790	Folate biosynthesis	KEGG PATHWAY	8/5520	31/20187	0.642969	1	Metabolism	Metabolism of cofactors and vitamins
56	map04934	Cushing syndrome	KEGG PATHWAY	56/5520	213/20187	0.66071	1	Human Diseases	Endocrine and metabolic disease
36	map04970	Salivary secretion	KEGG PATHWAY	36/5520	138/20187	0.661428	1	Organismal Systems	Digestive system
36	map04920	Adipocytokine signaling pathway	KEGG PATHWAY	36/5520	138/20187	0.661428	1	Organismal Systems	Endocrine system
146	map04810	Regulation of actin cytoskeleton	KEGG PATHWAY	146/5520	548/20187	0.661516	1	Cellular Processes	Cell motility
32	map00030	Pentose phosphate pathway	KEGG PATHWAY	32/5520	123/20187	0.662846	1	Metabolism	Carbohydrate metabolism
37	map04917	Prolactin signaling pathway	KEGG PATHWAY	37/5520	142/20187	0.665807	1	Organismal Systems	Endocrine system
60	map03320	PPAR signaling pathway	KEGG PATHWAY	60/5520	229/20187	0.675866	1	Organismal Systems	Endocrine system
26	map05310	Asthma	KEGG PATHWAY	26/5520	101/20187	0.677425	1	Human Diseases	Immune disease
7	map04392	Hippo signaling pathway - multiple species	KEGG PATHWAY	7/5520	28/20187	0.678746	1	Environmental Information Processing	Signal transduction
153	map05203	Viral carcinogenesis	KEGG PATHWAY	153/5520	576/20187	0.680548	1	Human Diseases	Cancer: overview
132	map05163	Human cytomegalovirus infection	KEGG PATHWAY	132/5520	498/20187	0.680876	1	Human Diseases	Infectious disease: viral
89	map05160	Hepatitis C	KEGG PATHWAY	89/5520	338/20187	0.68292	1	Human Diseases	Infectious disease: viral
39	map04977	Vitamin digestion and absorption	KEGG PATHWAY	39/5520	151/20187	0.691786	1	Organismal Systems	Digestive system
100	map05142	Chagas disease (American trypanosomiasis)	KEGG PATHWAY	100/5520	380/20187	0.693529	1	Human Diseases	Infectious disease: parasitic
85	map05161	Hepatitis B	KEGG PATHWAY	85/5520	324/20187	0.694184	1	Human Diseases	Infectious disease: viral
51	map05210	Colorectal cancer	KEGG PATHWAY	51/5520	197/20187	0.702783	1	Human Diseases	Cancer: specific types
84	map04621	NOD-like receptor signaling pathway	KEGG PATHWAY	84/5520	321/20187	0.702982	1	Organismal Systems	Immune system
206	map05131	Shigellosis	KEGG PATHWAY	206/5520	776/20187	0.707324	1	Human Diseases	Infectious disease: bacterial
53	map04110	Cell cycle	KEGG PATHWAY	53/5520	205/20187	0.709468	1	Cellular Processes	Cell growth and death
83	map00010	Glycolysis / Gluconeogenesis	KEGG PATHWAY	83/5520	318/20187	0.711751	1	Metabolism	Carbohydrate metabolism
99	map04932	Non-alcoholic fatty liver disease (NAFLD)	KEGG PATHWAY	99/5520	378/20187	0.71242	1	Human Diseases	Endocrine and metabolic disease
6	map04742	Taste transduction	KEGG PATHWAY	6/5520	25/20187	0.717616	1	Organismal Systems	Sensory system
81	map05206	MicroRNAs in cancer	KEGG PATHWAY	81/5520	311/20187	0.717643	1	Human Diseases	Cancer: overview
9	map01523	Antifolate resistance	KEGG PATHWAY	9/5520	37/20187	0.718276	1	Human Diseases	Drug resistance: antineoplastic
26	map00760	Nicotinate and nicotinamide metabolism	KEGG PATHWAY	26/5520	103/20187	0.718817	1	Metabolism	Metabolism of cofactors and vitamins
26	map04964	Proximal tubule bicarbonate reclamation	KEGG PATHWAY	26/5520	103/20187	0.718817	1	Organismal Systems	Excretory system
33	map04976	Bile secretion	KEGG PATHWAY	33/5520	130/20187	0.723041	1	Organismal Systems	Digestive system
4	map00440	Phosphonate and phosphinate metabolism	KEGG PATHWAY	4/5520	17/20187	0.724486	1	Metabolism	Metabolism of other amino acids
29	map04061	Viral protein interaction with cytokine and cytokine receptor	KEGG PATHWAY	29/5520	115/20187	0.728418	1	Environmental Information Processing	Signaling molecules and interaction
40	map04350	TGF-beta signaling pathway	KEGG PATHWAY	40/5520	157/20187	0.728444	1	Environmental Information Processing	Signal transduction
3	map00603	Glycosphingolipid biosynthesis - globo and isoglobo series	KEGG PATHWAY	3/5520	13/20187	0.733743	1	Metabolism	Glycan biosynthesis and metabolism
8	map02010	ABC transporters	KEGG PATHWAY	8/5520	34/20187	0.750317	1	Environmental Information Processing	Membrane transport
37	map04012	ErbB signaling pathway	KEGG PATHWAY	37/5520	147/20187	0.7514	1	Environmental Information Processing	Signal transduction
81	map04072	Phospholipase D signaling pathway	KEGG PATHWAY	81/5520	314/20187	0.751447	1	Environmental Information Processing	Signal transduction
31	map00562	Inositol phosphate metabolism	KEGG PATHWAY	31/5520	124/20187	0.751847	1	Metabolism	Carbohydrate metabolism
7	map00730	Thiamine metabolism	KEGG PATHWAY	7/5520	30/20187	0.751976	1	Metabolism	Metabolism of cofactors and vitamins
43	map04726	Serotonergic synapse	KEGG PATHWAY	43/5520	170/20187	0.752292	1	Organismal Systems	Nervous system
2	map00750	Vitamin B6 metabolism	KEGG PATHWAY	2/5520	9/20187	0.752541	1	Metabolism	Metabolism of cofactors and vitamins
6	map00900	Terpenoid backbone biosynthesis	KEGG PATHWAY	6/5520	26/20187	0.754951	1	Metabolism	Metabolism of terpenoids and polyketides
6	map00531	Glycosaminoglycan degradation	KEGG PATHWAY	6/5520	26/20187	0.754951	1	Metabolism	Glycan biosynthesis and metabolism
34	map04924	Renin secretion	KEGG PATHWAY	34/5520	136/20187	0.759478	1	Organismal Systems	Endocrine system
174	map04145	Phagosome	KEGG PATHWAY	174/5520	665/20187	0.768812	1	Cellular Processes	Transport and catabolism
50	map04925	Aldosterone synthesis and secretion	KEGG PATHWAY	50/5520	198/20187	0.769836	1	Organismal Systems	Endocrine system
112	map05012	Parkinson disease	KEGG PATHWAY	112/5520	433/20187	0.772974	1	Human Diseases	Neurodegenerative disease
68	map04270	Vascular smooth muscle contraction	KEGG PATHWAY	68/5520	267/20187	0.775518	1	Organismal Systems	Circulatory system
47	map04662	B cell receptor signaling pathway	KEGG PATHWAY	47/5520	187/20187	0.775948	1	Organismal Systems	Immune system
14	map04130	SNARE interactions in vesicular transport	KEGG PATHWAY	14/5520	59/20187	0.776604	1	Genetic Information Processing	Folding, sorting and degradation
17	map04930	Type II diabetes mellitus	KEGG PATHWAY	17/5520	71/20187	0.779073	1	Human Diseases	Endocrine and metabolic disease
24	map04923	Regulation of lipolysis in adipocytes	KEGG PATHWAY	24/5520	99/20187	0.788454	1	Organismal Systems	Endocrine system
5	map00471	D-Glutamine and D-glutamate metabolism	KEGG PATHWAY	5/5520	23/20187	0.795496	1	Metabolism	Metabolism of other amino acids
1	map00785	Lipoic acid metabolism	KEGG PATHWAY	1/5520	5/20187	0.797574	1	Metabolism	Metabolism of cofactors and vitamins
121	map05170	Human immunodeficiency virus 1 infection	KEGG PATHWAY	121/5520	470/20187	0.798811	1	Human Diseases	Infectious disease: viral
13	map05217	Basal cell carcinoma	KEGG PATHWAY	13/5520	56/20187	0.798907	1	Human Diseases	Cancer: specific types
19	map05340	Primary immunodeficiency	KEGG PATHWAY	19/5520	80/20187	0.800369	1	Human Diseases	Immune disease
11	map00650	Butanoate metabolism	KEGG PATHWAY	11/5520	48/20187	0.800696	1	Metabolism	Carbohydrate metabolism
33	map04664	Fc epsilon RI signaling pathway	KEGG PATHWAY	33/5520	135/20187	0.80273	1	Organismal Systems	Immune system
57	map04114	Oocyte meiosis	KEGG PATHWAY	57/5520	228/20187	0.808067	1	Cellular Processes	Cell growth and death
39	map01522	Endocrine resistance	KEGG PATHWAY	39/5520	159/20187	0.812287	1	Human Diseases	Drug resistance: antineoplastic
55	map04928	Parathyroid hormone synthesis, secretion and action	KEGG PATHWAY	55/5520	221/20187	0.815385	1	Organismal Systems	Endocrine system
49	map04668	TNF signaling pathway	KEGG PATHWAY	49/5520	198/20187	0.816429	1	Environmental Information Processing	Signal transduction
97	map00190	Oxidative phosphorylation	KEGG PATHWAY	97/5520	383/20187	0.829374	1	Metabolism	Energy metabolism
48	map05215	Prostate cancer	KEGG PATHWAY	48/5520	196/20187	0.836758	1	Human Diseases	Cancer: specific types
14	map04136	Autophagy - other	KEGG PATHWAY	14/5520	62/20187	0.837779	1	Cellular Processes	Transport and catabolism
28	map04978	Mineral absorption	KEGG PATHWAY	28/5520	118/20187	0.838223	1	Organismal Systems	Digestive system
71	map05100	Bacterial invasion of epithelial cells	KEGG PATHWAY	71/5520	285/20187	0.840049	1	Human Diseases	Infectious disease: bacterial
44	map04013	MAPK signaling pathway - fly	KEGG PATHWAY	44/5520	182/20187	0.852771	1	Environmental Information Processing	Signal transduction
5	map04744	Phototransduction	KEGG PATHWAY	5/5520	25/20187	0.854108	1	Organismal Systems	Sensory system
87	map05202	Transcriptional misregulation in cancer	KEGG PATHWAY	87/5520	349/20187	0.860762	1	Human Diseases	Cancer: overview
53	map04060	Cytokine-cytokine receptor interaction	KEGG PATHWAY	53/5520	219/20187	0.870553	1	Environmental Information Processing	Signaling molecules and interaction
48	map04630	Jak-STAT signaling pathway	KEGG PATHWAY	48/5520	200/20187	0.874997	1	Environmental Information Processing	Signal transduction
37	map04672	Intestinal immune network for IgA production	KEGG PATHWAY	37/5520	157/20187	0.877204	1	Organismal Systems	Immune system
84	map04140	Autophagy - animal	KEGG PATHWAY	84/5520	340/20187	0.878116	1	Cellular Processes	Transport and catabolism
79	map05135	Yersinia infection	KEGG PATHWAY	79/5520	321/20187	0.879922	1	Human Diseases	Infectious disease: bacterial
73	map05146	Amoebiasis	KEGG PATHWAY	73/5520	298/20187	0.881135	1	Human Diseases	Infectious disease: parasitic
66	map04666	Fc gamma R-mediated phagocytosis	KEGG PATHWAY	66/5520	273/20187	0.895659	1	Organismal Systems	Immune system
24	map00520	Amino sugar and nucleotide sugar metabolism	KEGG PATHWAY	24/5520	107/20187	0.896728	1	Metabolism	Carbohydrate metabolism
3	map00780	Biotin metabolism	KEGG PATHWAY	3/5520	18/20187	0.906371	1	Metabolism	Metabolism of cofactors and vitamins
105	map04015	Rap1 signaling pathway	KEGG PATHWAY	105/5520	426/20187	0.907124	1	Environmental Information Processing	Signal transduction
37	map04721	Synaptic vesicle cycle	KEGG PATHWAY	37/5520	162/20187	0.918283	1	Organismal Systems	Nervous system
30	map05143	African trypanosomiasis	KEGG PATHWAY	30/5520	134/20187	0.919877	1	Human Diseases	Infectious disease: parasitic
29	map05120	Epithelial cell signaling in Helicobacter pylori infection	KEGG PATHWAY	29/5520	130/20187	0.920315	1	Human Diseases	Infectious disease: bacterial
26	map00051	Fructose and mannose metabolism	KEGG PATHWAY	26/5520	118/20187	0.922046	1	Metabolism	Carbohydrate metabolism
10	map00910	Nitrogen metabolism	KEGG PATHWAY	10/5520	51/20187	0.923212	1	Metabolism	Energy metabolism
36	map04916	Melanogenesis	KEGG PATHWAY	36/5520	160/20187	0.931468	1	Organismal Systems	Endocrine system
65	map04922	Glucagon signaling pathway	KEGG PATHWAY	65/5520	278/20187	0.942529	1	Organismal Systems	Endocrine system
37	map04912	GnRH signaling pathway	KEGG PATHWAY	37/5520	167/20187	0.947473	1	Organismal Systems	Endocrine system
51	map05323	Rheumatoid arthritis	KEGG PATHWAY	51/5520	224/20187	0.949607	1	Human Diseases	Immune disease
30	map04361	Axon regeneration	KEGG PATHWAY	30/5520	139/20187	0.950725	1	Organismal Systems	Development and regeneration
23	map04962	Vasopressin-regulated water reabsorption	KEGG PATHWAY	23/5520	110/20187	0.951233	1	Organismal Systems	Excretory system
29	map05110	Vibrio cholerae infection	KEGG PATHWAY	29/5520	135/20187	0.951369	1	Human Diseases	Infectious disease: bacterial
38	map04657	IL-17 signaling pathway	KEGG PATHWAY	38/5520	173/20187	0.956036	1	Organismal Systems	Immune system
215	map05010	Alzheimer disease	KEGG PATHWAY	215/5520	865/20187	0.958072	1	Human Diseases	Neurodegenerative disease
145	map05205	Proteoglycans in cancer	KEGG PATHWAY	145/5520	597/20187	0.96096	1	Human Diseases	Cancer: overview
2	map00532	Glycosaminoglycan biosynthesis - chondroitin sulfate / dermatan sulfate	KEGG PATHWAY	2/5520	17/20187	0.96764	1	Metabolism	Glycan biosynthesis and metabolism
54	map04723	Retrograde endocannabinoid signaling	KEGG PATHWAY	54/5520	242/20187	0.969095	1	Organismal Systems	Nervous system
1	map03450	Non-homologous end-joining	KEGG PATHWAY	1/5520	11/20187	0.970248	1	Genetic Information Processing	Replication and repair
1	map00524	Neomycin, kanamycin and gentamicin biosynthesis	KEGG PATHWAY	1/5520	11/20187	0.970248	1	Metabolism	Biosynthesis of other secondary metabolites
19	map05030	Cocaine addiction	KEGG PATHWAY	19/5520	99/20187	0.97697	1	Human Diseases	Substance dependence
18	map04745	Phototransduction - fly	KEGG PATHWAY	18/5520	95/20187	0.978128	1	Organismal Systems	Sensory system
23	map05032	Morphine addiction	KEGG PATHWAY	23/5520	117/20187	0.978795	1	Human Diseases	Substance dependence
64	map04371	Apelin signaling pathway	KEGG PATHWAY	64/5520	289/20187	0.982124	1	Environmental Information Processing	Signal transduction
31	map05031	Amphetamine addiction	KEGG PATHWAY	31/5520	153/20187	0.98286	1	Human Diseases	Substance dependence
34	map04512	ECM-receptor interaction	KEGG PATHWAY	34/5520	166/20187	0.983432	1	Environmental Information Processing	Signaling molecules and interaction
20	map05144	Malaria	KEGG PATHWAY	20/5520	106/20187	0.983787	1	Human Diseases	Infectious disease: parasitic
72	map04062	Chemokine signaling pathway	KEGG PATHWAY	72/5520	323/20187	0.984345	1	Organismal Systems	Immune system
50	map04722	Neurotrophin signaling pathway	KEGG PATHWAY	50/5520	234/20187	0.985439	1	Organismal Systems	Nervous system
53	map05034	Alcoholism	KEGG PATHWAY	53/5520	247/20187	0.986275	1	Human Diseases	Substance dependence
32	map04391	Hippo signaling pathway - fly	KEGG PATHWAY	32/5520	160/20187	0.987494	1	Environmental Information Processing	Signal transduction
59	map04360	Axon guidance	KEGG PATHWAY	59/5520	273/20187	0.987856	1	Organismal Systems	Development and regeneration
46	map04971	Gastric acid secretion	KEGG PATHWAY	46/5520	220/20187	0.988737	1	Organismal Systems	Digestive system
75	map04670	Leukocyte transendothelial migration	KEGG PATHWAY	75/5520	342/20187	0.991147	1	Organismal Systems	Immune system
3	map00601	Glycosphingolipid biosynthesis - lacto and neolacto series	KEGG PATHWAY	3/5520	28/20187	0.991542	1	Metabolism	Glycan biosynthesis and metabolism
42	map04660	T cell receptor signaling pathway	KEGG PATHWAY	42/5520	206/20187	0.991595	1	Organismal Systems	Immune system
12	map04624	Toll and Imd signaling pathway	KEGG PATHWAY	12/5520	74/20187	0.991636	1	Organismal Systems	Immune system
12	map04340	Hedgehog signaling pathway	KEGG PATHWAY	12/5520	74/20187	0.991636	1	Environmental Information Processing	Signal transduction
68	map05416	Viral myocarditis	KEGG PATHWAY	68/5520	316/20187	0.992982	1	Human Diseases	Cardiovascular disease
76	map04915	Estrogen signaling pathway	KEGG PATHWAY	76/5520	349/20187	0.993116	1	Organismal Systems	Endocrine system
87	map05418	Fluid shear stress and atherosclerosis	KEGG PATHWAY	87/5520	395/20187	0.993777	1	Human Diseases	Cardiovascular disease
8	map04966	Collecting duct acid secretion	KEGG PATHWAY	8/5520	57/20187	0.994765	1	Organismal Systems	Excretory system
30	map04911	Insulin secretion	KEGG PATHWAY	30/5520	159/20187	0.995092	1	Organismal Systems	Endocrine system
173	map05130	Pathogenic Escherichia coli infection	KEGG PATHWAY	173/5520	744/20187	0.995732	1	Human Diseases	Infectious disease: bacterial
30	map04727	GABAergic synapse	KEGG PATHWAY	30/5520	161/20187	0.996214	1	Organismal Systems	Nervous system
35	map04713	Circadian entrainment	KEGG PATHWAY	35/5520	183/20187	0.996263	1	Organismal Systems	Environmental adaptation
41	map05017	Spinocerebellar ataxia	KEGG PATHWAY	41/5520	209/20187	0.996287	1	Human Diseases	Neurodegenerative disease
127	map04714	Thermogenesis	KEGG PATHWAY	127/5520	564/20187	0.996559	1	Organismal Systems	Environmental adaptation
164	map04151	PI3K-Akt signaling pathway	KEGG PATHWAY	164/5520	719/20187	0.997926	1	Environmental Information Processing	Signal transduction
111	map04510	Focal adhesion	KEGG PATHWAY	111/5520	508/20187	0.998268	1	Cellular Processes	Cellular community - eukaryotes
40	map04725	Cholinergic synapse	KEGG PATHWAY	40/5520	215/20187	0.998954	1	Organismal Systems	Nervous system
36	map04724	Glutamatergic synapse	KEGG PATHWAY	36/5520	199/20187	0.999165	1	Organismal Systems	Nervous system
11	map04740	Olfactory transduction	KEGG PATHWAY	11/5520	82/20187	0.999232	1	Organismal Systems	Sensory system
54	map04728	Dopaminergic synapse	KEGG PATHWAY	54/5520	285/20187	0.999645	1	Organismal Systems	Nervous system
54	map04390	Hippo signaling pathway	KEGG PATHWAY	54/5520	287/20187	0.999722	1	Environmental Information Processing	Signal transduction
76	map04921	Oxytocin signaling pathway	KEGG PATHWAY	76/5520	399/20187	0.99996	1	Organismal Systems	Endocrine system
61	map04926	Relaxin signaling pathway	KEGG PATHWAY	61/5520	337/20187	0.999975	1	Organismal Systems	Endocrine system
75	map04024	cAMP signaling pathway	KEGG PATHWAY	75/5520	423/20187	0.999999	1	Environmental Information Processing	Signal transduction
79	map04919	Thyroid hormone signaling pathway	KEGG PATHWAY	79/5520	445/20187	0.999999	1	Organismal Systems	Endocrine system
99	map04530	Tight junction	KEGG PATHWAY	99/5520	546/20187	1	1	Cellular Processes	Cellular community - eukaryotes
144	map05132	Salmonella infection	KEGG PATHWAY	144/5520	769/20187	1	1	Human Diseases	Infectious disease: bacterial
88	map04022	cGMP-PKG signaling pathway	KEGG PATHWAY	88/5520	523/20187	1	1	Environmental Information Processing	Signal transduction
64	map04020	Calcium signaling pathway	KEGG PATHWAY	64/5520	413/20187	1	1	Environmental Information Processing	Signal transduction
30	map05412	Arrhythmogenic right ventricular cardiomyopathy (ARVC)	KEGG PATHWAY	30/5520	266/20187	1	1	Human Diseases	Cardiovascular disease
57	map04260	Cardiac muscle contraction	KEGG PATHWAY	57/5520	484/20187	1	1	Organismal Systems	Circulatory system
41	map05410	Hypertrophic cardiomyopathy (HCM)	KEGG PATHWAY	41/5520	454/20187	1	1	Human Diseases	Cardiovascular disease
46	map05414	Dilated cardiomyopathy (DCM)	KEGG PATHWAY	46/5520	491/20187	1	1	Human Diseases	Cardiovascular disease
77	map04261	Adrenergic signaling in cardiomyocytes	KEGG PATHWAY	77/5520	590/20187	1	1	Organismal Systems	Circulatory system
